# Supplementary material for: Construction of a high-density genetic map and QTLs mapping for sugars and acids in grape berries
Source: BMC Plant Biol. 2015 Feb 3;15:28. doi: 10.1186/s12870-015-0428-2 (PMC4329212; doi:10.1186/s12870-015-0428-2)
Supplement: Additional file 3: Table S1. — SNP-based markers and genetic positions on the 19 linkage groups (LGs). [file 12870_2015_428_MOESM3_ESM.xls]

## Sheet: Table S1
Table S1. SNP-based markers and genetic positions on the 19 linkage groups (LGs).
The maternal parent is‘Beihong’(BH), and the paternal parent‘E.S.7-11-49' (ES).
Markers common to both the genetic maps and the physical map for the reference PN40024 genome, for 19 chromosomes (Chr).
The linkage groups LG05, LG08 and LG15 of the BH genetic map did not form continuous bars, but were divided into two short LGs.
Marker	BH LG	BH genetic position	ES LG	ES genetic position	Chr	Physical position	Common marker		Sequence
							BH	ES
197837	1	0	NA	NA	NA	NA	NA	NA	AATTCATTTATGACGTGAATTGGATATTAGGTTTAAAATTAAGTGTAAATATTTTAAAAAATATTTTTTAAAACTCCTTGTG
297163	1	0.749	NA	NA	1	0.716028	297163	NA	AATTCGTCAAGTCCGGCAACTTCTCCTACGCGATTGTCGTTGTAGGAGAGCACCCTTATGCAGAGACTGCAGGAGATAATTC
205186	1	1.411	NA	NA	1	0.435017	205186	NA	AATTCATGTCAACCGTGCCCTAAGGAAAACCTGAAAAGAAAATGCCAGTAATTTAACTGGGTTGTCAAGTGAGGACATGGAG
228070	1	4.215	NA	NA	1	0.416968	228070	NA	AATTCATGTTGGCAGTGACAGCAATGATGCTGAAATTCTTTTGCAATCTCTAGGAAAGTGCTGCACTTGTGGTTCTCATGGA
220908	1	7.274	NA	NA	1	1.89064	220908	NA	AATTCATTCATTCCATAACCAACACATGGACTATTGGAAGAACAACTTACTACAGGCATAAGGTGATCATCAAGAACAAGTC
133083	1	8.39	NA	NA	1	2.18749	133083	NA	AATTCAGCTAGCGCAGCCACCACACAGTGCGACTACTGGAACTGAATGAACAAAAGTTGAAAACTATCACTTCCTCTCCCGC
117618	1	10.214	NA	NA	1	2.70245	117618	NA	AATTCCCGTGGTCCTTTGAAAAGAAACAGTTTGTCCGCATTCATATGGCCATGTATCCAGGCACTCTTAGTCACATATTTAT
83747	1	13.81	NA	NA	1	3.42039	83747	NA	AATTCATTGGCATAGGCACCAATACAACCTTGATGGTAAAGAGTCCTTCAATATTATCAACAAAAGGGACCATCACATCAGC
229516	1	14.916	NA	NA	1	3.70868	229516	NA	AATTCCAGATTCCTACTCATTTTGCGTCGCAGCAAACTGCTGAGGAAATGGCTTTACTGGCTTACAATCGTGCCCTCAAGCT
271391	1	17.336	NA	NA	1	3.87607	271391	NA	AATTCATGCCAAATGAATCGCTTGAAAAGTTTATCTTCTCATCAAAAGACGCTAAAACAAGAAATCGACCATTTAGTTGGGA
190591	1	24.055	NA	NA	1	4.89473	190591	NA	AATTCATGAGTGGGCTATTCATAATTCAGAAAGGGACTTTGATAACTTTCAAGTCAAAAGCAGAAGAGCAGTGAATCCAGTA
134383	1	27.857	NA	NA	1	5.60723	134383	NA	AATTCTGTGTATTAGTTTTACTTCAGGCGCAAATTCTCAGTGCCTGCTCCAAACTCAGGTGCAGGAGCTAAGAACCTAAATA
141337	1	34.72	NA	NA	1	6.74293	141337	NA	AATTCATAGTATAAAGTGATCTTATCCACTTTAAGAATAATGGAGAAAAGTGGGTGTATGGTGCGTGGTGTCTTCGGTTCCT
232487	1	41.716	NA	NA	NA	NA	NA	NA	AATTCTTTCTTTTCCTTTTTCTTTTTCATTTTCATTTTTTAATATGCTACTCTAATCACTGTGATACAATTGCATGACTGTT
61170	1	43.266	1	54.588	1	8.93946	61170	61170	AATTCAGCAGCTCATATGCCCCCTCAGAAACTCTCTGATTTCAGTGTGTTTGATCCCCAGCACATTACCAAGTCAAGAATGC
188707	1	44.324	NA	NA	1	9.35379	188707	NA	AATTCGCCTTATATTTGTAATATGACAGTCAGGGAGCCGCTTCGAAGGTATGTTTTGATTTCCTCACACGGGCTTTCTATGT
188561	1	52.689	NA	NA	1	10.5938	188561	NA	AATTCGGATCTTTCGCCAATAATACCTGTACCTGAAACAAATCCTAGTTTCAGTAACAACGTTGAGGAAGAAACCCTCAGTT
105713	1	57.204	NA	NA	1	13.8334	105713	NA	AATTCACAGCATTGGCTAGAAGCACTAGCGCACTCTCCCGAGCTGCCCCTCCTAAGACAGCTCCTCTGCCCAAACTTAGCGA
207006	1	58.028	NA	NA	1	16.4446	207006	NA	AATTCATGAATAGGAGGGATCTGAGAAGTGGTTAGGTTGCTTAAATATCCACCAAAATGGAGGGTTGGCGTGTTGTCATACG
146803	1	59.415	NA	NA	1	16.5137	146803	NA	AATTCATACAAGGACGCCTCTTCAACTTCTCGGGGACAGGGCAGCCAGACCCAAGTATAGCTTCTGATTTCCTTGATGAAAT
177853	1	67.372	NA	NA	1	19.531	177853	NA	AATTCTTCAATTCACCAAAATACCAAGTGAAGCTCCATTAGTGATTGAGAATTGTAGGCCAAGCCTTGAATGGCCAAGCAAT
82702	1	68.865	NA	NA	1	20.6598	82702	NA	AATTCTGCGGTTTCCCGCCAATGGTTTAGTCTATGTTTGTTTGCTGAGAAAGCTGGGAAAATGATAGCATACAAATGTTTGA
73938	1	73.773	1	71.458	1	21.8885	73938	73938	AATTCAAGTCCAAAACTAGACCCAATTCGAAGAACCCAACAAAAACGGGACAGAAAACGAAGTACCTCGGAGGGTTCATTCG
87632	1	75.97	NA	NA	1	22.033	87632	NA	AATTCAGAAGATGCAATATAATAGTTCTGCAGCAGATTGTGTAAGGGAGTGTCCTGAATATTTTCACAGGTCATGTGGGGTT
225441	1	81.688	NA	NA	1	22.5875	225441	NA	AATTCAGATGCCTTATGTGTCGGAATGTAATGGTTCTTCCACTCACGACCCCCTGTGCCCATAATTTTTGTAAGTCCTGCCT
307182	NA	NA	1	0	1	0.798127	NA	307182	AATTCAGCGCAGAACACTTTTTAGGGTTTAGAAACCACCAGGCTTGTATAAGGATTCGAATGCAGATGTAAAAGGCGATGAA
215235	NA	NA	1	0.87	1	0.799735	NA	215235	AATTCTGAACTTGAGCTTTTACAGATGTGGAGATGGACGATGGCAATCAAAGCAGGGCGGCCCTGAAGCCTGTTGGTGGAAT
184626	NA	NA	1	1.286	1	0.920133	NA	184626	AATTCATCATTTGCTTCTTTCAAATTCCTCAAAATGTACTATTGGATTGCTATTCCTTTACTACCTGATATGCATATATTCG
162634	NA	NA	1	4.232	1	0.633541	NA	162634	AATTCACGGCGAGCACGCGGAGAGAGAAACAAAGCTAGGGTTTTTGGAGAGGACGCGTAGGATATAGAACTTTTTTCAACAG
157443	NA	NA	1	7.536	1	1.49487	NA	157443	AATTCTTTTTATGCAATCGGAAAGTCTGGTATAATAAAGCAGCAGCTGTGTCAATGCAGCTCTCAAGATCTCCATACCGCAC
150907	NA	NA	1	9.198	1	2.2917	NA	150907	AATTCACATGAAACCATATCTATATCAACAAAAACTACTGAAACTAAAAGCATATATACATATGTGGAGGGGGGTTGTTGTG
188239	NA	NA	1	11.361	1	1.5008	NA	188239	AATTCAGTGTACTCCGCCAGAATCACAGTCCCACGAGCCACGAAGGCGTAGATGAGAGACTTCTGACCCATCTCAGGGAGGA
69683	NA	NA	1	12.403	1	1.58355	NA	69683	AATTCATAAATGACCTTATACTAAAAGGTCCATATCTCACATACACTCGAGAAAAAGAATTGGGAAAGAAATGTGATTCAGA
32402	NA	NA	1	17.197	1	2.89006	NA	32402	AATTCATGTGTGCAGCCCAAAGTGAGTTTTTTTGGGTGGGAAGCAACTTAGGGGAAGACTCTTACTTTGGACCAGCTTCAGA
64042	NA	NA	1	23.89	1	4.00078	NA	64042	AATTCTTCGATGAGATGTTGCATGAAGGGCTGGAGTTGGACTCCTATGCATATGCAACTCGAATAGTGGGTGAACTGAAGCT
44918	NA	NA	1	25.854	1	3.97505	NA	44918	AATTCTTCATGAAACCTGCTATAGCAGAAATGTATCAAAGCTTAAGGAGAGAACTTGATGAGCTAATTCAGAATAAAGTAAG
135324	NA	NA	1	27.404	1	4.4813	NA	135324	AATTCATTGATTGCCTCATAAAACAAGGTCATGTCACAATAGGTCCCGGATTTTGCTGGTTCAAATTGCCCGGAATTGGATG
173579	NA	NA	1	28.537	1	4.12783	NA	173579	AATTCTCAAATTTGCATCCACAATGTTTGCAGACTTCCCTGTAATTAATCCAAACGTAACAAGCAAAAATATAACAAATTTG
180548	NA	NA	1	30.042	1	4.64878	NA	180548	AATTCGGAATTTGATTGATTTTTGGAAACGCTGTTAAATAAAATGTTCTTTATGCTGCATGTAGGAGGTGTAATGAAATAGT
222045	NA	NA	1	36.639	1	5.72559	NA	222045	AATTCTGATTTAATCGGGTTCCATACCTTTGATTATGCCCGGCATTTCTTATCCTGCTGTAGCCGGATGCTGGGTCTTTCTT
130236	NA	NA	1	39.449	1	6.16731	NA	130236	AATTCCTTCATCCGCCTTCTATGGCTCTTTACTCCATGACTTTTTTTCACACCGCAACCTCCATTTCCGGCGCTGTGGGCGC
168758	NA	NA	1	40.078	1	6.01777	NA	168758	AATTCAGGTAATTTTTTCCGGGAAGTTCTTTCTCGGAAAACCCCAATTTGGAAGGATCACAAAGATAGCTAAGAGTCAACTC
167770	NA	NA	1	42.594	1	6.84246	NA	167770	AATTCACGTGTTGAGGCCGCATTGTCTGGTTGCGCAAAGCAGACGACTCAAGAGAAACCCTAGAAAAACCCTTGAAGGGAAA
71405	NA	NA	1	43.534	1	7.00674	NA	71405	AATTCGGTAAAGGGAGATTTCAAGAAGTGGTTCATGAAGCCACTGCCATGATGAGCAGCTTCTTTGCGGCTGATTTCTTTCC
104202	NA	NA	1	45.706	NA	NA	NA	NA	AATTCGCTTTTCCACGCGCCACGACTCTGTGGTTTCGAGCTTCTCCGTCCGACTCGAAGCTCTTGGTGGCGAGAGATGCGTA
30845	NA	NA	1	47.151	NA	NA	NA	NA	AATTCGGGTCGGGCGTGCTGGTGGGTTACTGGCCGTCGTTCTTGTTCACACACCTGAGAAATCATGCGAGCATGGTGCAATA
98294	NA	NA	1	48.326	1	7.62463	NA	98294	AATTCGCAGCACAACAATGCTTCTGACCCCAACGTATTATGTATATAAATGAAATCTCCCTTCATCGTCACGCCTATCGAAA
177720	NA	NA	1	48.581	1	7.67054	NA	177720	AATTCGAAGGCATTTCACAGGCCACCGAGCACTCCTATCCAGCTTTAGTGATGTCAAGTGAAGATGGAACTGGTGGTACAAA
49205	NA	NA	1	52.036	1	8.67879	NA	49205	AATTCAGCATGTTCACTCAACATGCTCTTGAAATCTTTGTTCAAACCTACATAAGGTTGACAGAAAATGGAAGTCCCAATAA
201489	NA	NA	1	53.124	1	8.9053	NA	201489	AATTCACGTTATATTCCGAGGCCAACGATGCCAGTGGCAATGCCCATAGTGGGAAGGAAAACAGACAAAATAATTCTCACTC
102482	NA	NA	1	53.361	1	9.63457	NA	102482	AATTCATCTACATGAATTGATGGAGGTCTCCCACCAGTAGTTCCTATGCGTTGAACTGCAATTACATTAGAATTGGAAACAC
101150	NA	NA	1	54.221	1	8.43101	NA	101150	AATTCTTGCAAACTTCACTTATTTCTACAAGTTTAAGCATTTGTTAGGAATCTCCGCCTTGTTTGACAGCACTCTTCCATTG
219270	NA	NA	1	55.861	1	9.55583	NA	219270	AATTCATCTCCACTGCTGGCGTCCATGGCCGGTGATACAGTGATACTAGCTGCCCCTACAGCCAAACCAAATCAAAAGGCGT
148177	NA	NA	1	57.006	1	9.45005	NA	148177	AATTCAGGAATTGGATCGGGAAATTTGTATTCGGCCGCCCGGCAAATGTGATTTGCGAAAGAGGAAGAAGAAAACACCAGAG
246174	NA	NA	1	59.262	1	10.2552	NA	246174	AATTCAGAAATACCTGAATAATGGGACATTTGCTATAAATTTCCCTATTTCTTAATCCCTAAATGTTATTGAGGCAATTATA
130746	NA	NA	1	60.241	1	12.068	NA	130746	AATTCTTTACATTCATATACTCCATATCAGAATTTGTCAAAGTACACAAACATGGAAGTCTTTTATGAATTTAGCAGTGCTC
37364	NA	NA	1	61.033	1	12.1061	NA	37364	AATTCCGTGAATTGCAGACAAGGACCAACAAAAGGAAGAAGGCGGCAATCACGGTGGCGAGCAGGATGAGGACTACTAGGTT
85463	NA	NA	1	61.414	1	12.1701	NA	85463	AATTCAAGATTCCATTCATGGTCGACCCAAAAGGAGTTGGATGAGGAATCACGGACACCTATTGCATGGCCCTACTTTAAAC
306691	NA	NA	1	63.631	1	14.3567	NA	306691	AATTCGGTTGCAAGTGGGCTGAAGGGCTGGACGGCCATTGATCTGAGCCTTAGATGGGGTGATATCAATACCTTGGTGCAGC
169665	NA	NA	1	67.522	1	19.8381	NA	169665	AATTCTTTGAATCATTCATACTTTCAAGCATACATTTTTCTGATATTTCTTTCAGCATCGATAAAATGGCTCCACTATAAAC
30076	NA	NA	1	71.039	1	21.8564	NA	30076	AATTCTAGATTCTGTATTTTATTTTGTGCCTGGCTGTTAAGGCAATATCGGGGAAAGAAAAGAAATTTGTGTTTTAAATTCT
70817	NA	NA	1	72.002	1	21.8891	NA	70817	AATTCAACAGGTAGATCTACAAATTAAGTCCTTTTTATTCATTTGATGGGTCTCAATTTTTACAGGTTCATAAGAAATGTTT
166350	NA	NA	1	72.752	1	22.0586	NA	166350	AATTCCCTTATAAGTGTGTTGACTAAATCGGGATTTCTTGATGAGGCAGCAAGGCTCTTTGGTTCAATGCCTGAGCCTGATC
196856	NA	NA	1	74.161	1	22.3364	NA	196856	AATTCGTGGGTCATGTTTCCCCTTCAGAGTTCAATTCACATGCATACGCCAATGCGCTTCAAGATTGTATCCAAAAAGATGA
138997	NA	NA	1	74.372	1	22.3175	NA	138997	AATTCTTTACCTTAAGCGTCACTATCATCAGAGTCGCTATCTTCATCGAAATCAGTCACCAGAAACGATCCAGGATGAGGCG
210910	NA	NA	1	78.187	1	22.8022	NA	210910	AATTCGCCGGTGAGCTGTTCCATGCACTTGCCCGGAGGCATAATATAACGGGAGATTCCATTGATAAGGCGCAGCTCAAGGC
122818	2	0	2	0	2	0.376086	122818	122818	AATTCATGTGCATTGCATTATAAAAATATGGGACCAGCCCGGATGCCCAACAACCCATGCCGCAAAAGCCACTATAAGAAAC
90988	2	1.843	NA	NA	2	0.474761	90988	NA	AATTCGCTCATTCCTTCCACAGTACAAATGGAAGCTTTTGGGTTCTTCAGAAGCCACTCTTCAATTACATCAAAGGAAAGCT
194505	2	4.45	NA	NA	2	0.730318	194505	NA	AATTCATAAAAAAGAAAGTAATCTATAGATCACTTATAAACTATAAGGTATAAGTGAGAATAACATGGTCTCTGTGGTCTCT
169636	2	5.654	2	5.493	2	0.914675	169636	169636	AATTCACGGTTTGTTAACTTCGTTCACATCTAAGGTGTGTTCTACCTTTGTTGGGATCATTCCTAGGGTCATTTCTCATCTT
169233	2	6.519	NA	NA	2	0.868313	169233	NA	AATTCTGCCATTGACCCTGCCCCACAGAAAACTTATTGTTCAGATATTCTCCAGATTTCACTGAATAAACAGAAAAAGATTG
307006	2	7.362	NA	NA	2	0.973421	307006	NA	AATTCAATATTGAGAAGTTGCAGCTTGTTGAAGCGGAGAAGAAGAAGATCAGACAGGAATATGAGCGAAAAGAGAAGCAAGT
120815	2	10.528	NA	NA	2	1.37962	120815	NA	AATTCACCGGACGCATCATCGTTGGGGACACCGTGCTCATCGGTATCATCATCTGCAATACTATCATCATCGCCATCATCAA
64622	2	10.944	NA	NA	2	1.51634	64622	NA	AATTCAGATGGTGGAAAATAACTTGTCAAATAAATAGATCATTCCCAAAGCATTAAATTTTGAATTACCTTTTCAATGAATG
298232	2	11.378	NA	NA	2	1.48317	298232	NA	AATTCGCAGCATCGTAAAACTAGATATTCAATTTTCCTCTGATTTTTCCCTTGCCAAACACACTAATAAAAACCGAATTTTG
195431	2	12.037	NA	NA	2	1.90195	195431	NA	AATTCAGAAAGAACTGACAAGCTGGATCACCTGAACTGAAAATGGTTCTAAGTGCTGGCTGTGTGAGCTTTAATTGAGTCTT
124220	2	13.018	NA	NA	2	2.09616	124220	NA	AATTCAGATCCCAGCTTTGCTGTGCAATCGATCTCGCAATACTCACACCAACCCCAGATTCGCCCATACCTCAATCCACATA
161787	2	14.228	NA	NA	2	2.26538	161787	NA	AATTCTTGTTGATTCTTCTTCCCCCACATGTATAAATCCATGGGTGTAGTTGGGTCTTTAACAAAATATGGACAGTGTAATC
214500	2	16.148	NA	NA	2	2.28502	214500	NA	AATTCCTTTGGGTACCTCTCGTGGGAAAAGGATCCTGCCAAGAAGGAATGTACGGATTGAAATTCATAACATTAAAAAAAGA
244669	2	20.605	NA	NA	2	2.9205	244669	NA	AATTCGTGAAGCAAGGGCTTTTGAAGCCTAACCCCAAGAAAGAGAGCGTGGTTCCCGAGGAGATCGCTGAGGGGATTGAAGA
195615	2	20.96	NA	NA	2	3.02059	195615	NA	AATTCCCAGGAATTTGAGATACCGAATTGATACGGGAATTGATAGAAAACCTGGCTTATGGCCACCTGAGAACAAGGCGGAT
183783	2	26.786	2	19.995	2	3.72677	183783	183783	AATTCATCTGGATAGTTTTCCCTTCAGATACAGGTATCTTTTAGGGTCTGTTCTCATACCAATTAGTAGTAATAATGTTGTT
182932	2	29.177	NA	NA	2	3.8942	182932	NA	AATTCGTGGAGTCCTGGGTGGTTTCATCCTTCAATGTCACACTCTCTTCATCGTCATCAGAGCCGGTTCCAGTCAGCTCCTT
119746	2	30.915	NA	NA	2	3.94946	119746	NA	AATTCATCTGCATTGGGATTCTCATGCCTTTCCATGATTCTCTCTTTAAAGAAATCTAACAGTAGGGTGTCTGCATTGAATT
186345	2	35.401	NA	NA	NA	NA	NA	NA	AATTCAAGAATTTTCAAATAAGAGGAGGGTCATGGCCAAAGTTTTATCGGCATGACATTTAGTTACGTGCACGATTTCTCTG
208293	2	38.999	NA	NA	5	24.5032	NA	NA	AATTCAATGTCATGAATTGCTCATATCAGAGCGCCTCTATGCCAAGATTTTTTACAAGTCATAATTATTTGATTTTTCTTTT
286847	2	39.769	NA	NA	NA	NA	NA	NA	AATTCATGACCACATGCTTGTATGTATGAATTTTGCACAAAAGATTATGTAGAGACATCCTTTTATCAAGTTTAATTTTTTG
125229	2	43.294	NA	NA	NA	NA	NA	NA	AATTCAAGGCTATATTTATCAATAGAAGCACTGGCAGAAAGATCCAGTTCAGATACAGAGAACTAGAAAACGGGCCATTATT
63941	2	50.627	NA	NA	NA	NA	NA	NA	AATTCATTGGTAGAATAAGCATCTCACAGATCATGGCTCTGAAAGGAATTACAATCTGTGATCTATCAAATTTTGCAAGGAT
131447	2	52.133	NA	NA	2	6.18513	131447	NA	AATTCTTGAACATCTGCCTTCATTTTCTCAATTACTTCTGCTACCTCATGGTTTATTAACTGTTTGATGACAATATGCTCAA
236909	2	52.704	2	39.971	2	6.07708	236909	236909	AATTCAGGAATTTGTCAGTGATGGCATTGTTTAATAGAGAAACTTTGGGCTGGTGTCTCTCCCATATTTGGAACCAGGGAGA
134356	2	53.416	NA	NA	2	6.17523	134356	NA	AATTCTTGAACATCTGCCTTCATTTTCTTAATTACTTCTTCTGCTACCCCATGATTTATTAACTGTTTGATGATAATATGCT
17328	2	54.121	NA	NA	2	6.50459	17328	NA	AATTCGGGTCGGTCGCAGCCTCGTCCGACAAGGTGACGCTCGCCGGGTACTGCCCGGTTTCCGACGATCTGGAGCCGTGCCG
216018	2	57.551	NA	NA	2	6.97527	216018	NA	AATTCTCCATAAGATGTCGTATACAATCAATTCATGAGAGGGCAAAGCTTTCAACTTATGTTTTTGTTTGGTTTAAGAATAA
164839	2	59.343	NA	NA	2	7.3688	164839	NA	AATTCATGGACATGATTGCTTGAGAACCCTGTTGGAAGGTTGATGGCCATGTAATTAACTTATATTTTATTTCCTCGGATTT
300840	2	59.689	NA	NA	2	7.39755	300840	NA	AATTCATGTCCTGCTATGAAATCTTAAGATTTATTATCTGTACAGGGTAATGAATGGACTAGTTTTAAATGATGTAGAAAGT
178413	2	60.684	NA	NA	2	7.80345	178413	NA	AATTCATCATCTCTTGTTTTGCTTTTAAAGTTAAGTAGGAACCGTTAGCATAGCTTGTTAAAAACACTAAAATTTGAGGATT
283710	2	62.255	NA	NA	2	7.9719	283710	NA	AATTCATTGAACAACAGTTGATAAATTTAAAGAATTTGAATAGTTGGTCCATACCAGCCCATGATGAAAATAATATAACCAA
276308	2	62.914	NA	NA	2	8.34036	276308	NA	AATTCATTCCTTGATTTCTAGGACGGCATAATTATATAATTCCTTGATTTCCGAGCTTGTATAGTTGTATATATCTTATTAT
30858	2	63.639	NA	NA	2	10.7157	30858	NA	AATTCATTAGGCTCAAGCTGCAAACCTCAGACTTTCAAATTTTTTTCTTCCATTTTTCTTGACTCTCCTTTTTCCTTCACAG
138463	2	63.925	NA	NA	2	9.37369	138463	NA	AATTCAGTATGAACTGCTTCTGGTTGTTGGTCAGTTCTTAAGTAGGTATTGTATTTGCAAACAATTGTCTTGCTATGATTCT
240156	2	64.192	NA	NA	19	17.799	NA	NA	AATTCTTTACGGGAGACTAACTAATCATGCCACATCTTCAATCTTTGTTTTGCAATATTTGAATTATTGTAGGCGTCATTTC
60377	2	64.359	NA	NA	2	8.74209	60377	NA	AATTCACCTGGGTGCTGCTTGAGGTTCATCGGCCATGGGAACATTCTTCCATACTCTTCAACATTAATTACTTCCTTCCCAT
236315	2	64.969	NA	NA	2	15.3157	236315	NA	AATTCCATGCATGTGGGTAGGAAACAAATAGCTGGGCAGCAAGGTGAGTGACGACCTGAAAACTCTCATCATCAAGAGCATG
285303	2	65.663	NA	NA	2	14.202	285303	NA	AATTCTTGTGATTTGATATTTAGCTCACCAAGTTCAAATATTACTTGTAATTGACAACCCTATGCTCAAAGTGAATACCATG
218648	2	65.852	NA	NA	2	15.4138	218648	NA	AATTCGAGTTTAAGCAGTCATGAAAGACTCCCTGCAAGCTAACAGCATTGCCTAATACAGGTTTTGTTACTCCGATCTGTGG
290999	2	66.017	NA	NA	2	15.1878	290999	NA	AATTCACAACTAAGGTTAACAACAGTATGATTCATGTTTAAAGCAAGCAAGTTGAGTGTGGAAAAACCATTGGCTTCAAAAT
272679	2	66.068	NA	NA	2	15.2893	272679	NA	AATTCAAGGCAATATGCACATATATACATGACCAAAGGAGTTGTACTACATATATTCAGAAGCTCCAAGTTCTTGTCCAAAA
103855	2	66.88	NA	NA	2	14.9976	103855	NA	AATTCTCAATTACTTCATTCTGACTTTAGTTTTAATTATATTTTTTTGCATGAGATCATGGATCGTGCACGAACTGAAGCTA
275305	2	98.877	NA	NA	2	18.6107	275305	NA	AATTCTTGTTGAGGACGCTCATTTTATCAAACATGTGACGGGCAGTGTGGATGAGACCGCATGAAACGTACATGAGCAAGAT
125072	2	103.931	NA	NA	2	13.4576	125072	NA	AATTCAGATGGTTGGTTGATTATTGCAGAGGAGCAAGCAAGATCGGCAACCGCCAAGAGAAAAGACGACCACGATCAGCAGC
19325	2	104.315	NA	NA	2	10.0474	19325	NA	AATTCCTCCATGTTGCTGCATTTCTTCAACAAGGACACACATTCCTTCTCTCCCAACTTGAAGCTCAACTCTGGGGTTTGAG
297068	2	104.882	NA	NA	2	13.8577	297068	NA	AATTCAAGGGGAGAACCGGAGATATTAATCCGAACATGCACAGATTCCTTTACACTAGCATTCACCCAACCAAATTCTTCCA
115503	2	106.825	NA	NA	2	17.363	115503	NA	AATTCCTAGTAATACATACCTAAAGAGTTGTAAAATTGTATATCTATCCTAGCATCTTACATCAATATCCACCTAGCCTAAA
153319	2	106.868	NA	NA	2	16.6888	153319	NA	AATTCTCTGCTTTTTCCAAGATTGATGGCTTTGGCTCTTCCGATTCTTCAACTTTGTCTTTAACATTCTTATCTCCTTTCCT
229605	NA	NA	2	1.69	2	0.66836	NA	229605	AATTCTTTCCGTTGGATTGTGTCTTTGCTCCCTTATGCAGGGATAATAGGAGTCGAACTCCCAATTGAGCTAGGGATATTAG
128418	NA	NA	2	2.535	2	0.559103	NA	128418	AATTCTTTTGTCAACTTATGGGTCTTCAACCCATAGTGCCCGGTCAGATGCCCAATTTATTGGTGGCACTTCTCAGCCCTCT
76707	NA	NA	2	3.592	2	0.80033	NA	76707	AATTCTGGTCCCAAAGGAAGGGCCATTTGCAGGCGCTCTTCTGGAGAAAGTTGAAGATCTTGTATCTGGCCTCTTTCTGCCA
117770	NA	NA	2	4.558	2	1.13436	NA	117770	AATTCAGAATATCTTATTCAGATGGGAAATCTGAAAGAGGAGTTGGTGAGCAAGGCTGCCGACCAACAGAGAATACTGGAAG
195824	NA	NA	2	6.922	2	1.56217	NA	195824	AATTCGAGTTTCATGTGGATAGATATAGTAATGTTGGGTACCTCAAGCAACGAATTGTAAAAACCAGGAAATGCTTTGTTGA
269181	NA	NA	2	7.757	2	1.59976	NA	269181	AATTCATACGTGGTCGTGAATCATATTAACCGGGTCGATAATTGCCAATATTTTAAGTTTTGATTAGATTCATTAGTTTGGG
250353	NA	NA	2	11.249	2	2.24072	NA	250353	AATTCATCAGGATTCTTCCCCTCATCAATTAAGCTGTGCGTAAATCAATTCGTTAACAGAAAGATATGAAAACCTTAAAAAA
228971	NA	NA	2	12.148	2	2.31304	NA	228971	AATTCTGTAATTTATGTGTCCTTTTCTGATAGGATCATGCCCTGAAATTTCCTTCCCTTTTGCGGGTATGGATAAGTTTGTT
217473	NA	NA	2	13.858	2	2.6253	NA	217473	AATTCACGAGACCACCTAGAACTCAATTATGAAGTGGGATGTCGACATCAGGAAGGGCCCGTATAGTGACACTGTGATCAGT
6329	NA	NA	2	15.677	2	2.72149	NA	6329	AATTCATTAATGCACATAAACCAATCTGTAGTTAATACATTTGGGTTACTTATATCTGAAAATAAAAGCAGTTGAATGTTGA
208559	NA	NA	2	16.497	2	2.88194	NA	208559	AATTCATCTATTTTATTTGAAAATTTCTTTTAAGTTGATGGTCTAGACCAACTGATAGCTGTTGGATGTGGTAGTAATGTCT
185439	NA	NA	2	18.713	NA	NA	NA	NA	AATTCGTGAGTTCGAGAAGGAAAAGGAAAGAAAGGTGAGAAATAAAAAAGAAAAAGGAAAAGGGAGGCAAAAAAATTAATAA
160157	NA	NA	2	19.376	2	3.71964	NA	160157	AATTCCGGCGATGAACAAGTTCTCTCTTCGAACTCATCACCCGCCACCGTACCCGTTACGGTGCATCGCACCTCAAGCTGCT
234232	NA	NA	2	21.383	2	3.53828	NA	234232	AATTCGCCGGACTGGATTCCAGAGGGATGGACGGTGCAAGTCAAACTGGCAAAGAATGGCCGGAACGTTAAGGTGAGATTAC
307965	NA	NA	2	23.544	2	4.61167	NA	307965	AATTCACAATATAACCAAGTTTTCTTTTTCTTTTGATAGGAAAAAATAAAATTACCAACAGTGCCTAAACAGAATAGGGTGC
62298	NA	NA	2	24.964	2	4.59677	NA	62298	AATTCCAGGATTGACACGTGTCATCGACTTCTCTTTTTAAAATTTAACCATTGAAACGACTATTCAAATAAATAAAAAAAGA
34236	NA	NA	2	26.53	NA	NA	NA	NA	AATTCTTTCTGCTACTTCTTTTTTCTTTTTATTTTGTACTTGTTTACTTACTCTTTAGAGGATTTTGGGTCTCGGGTGGGAG
91531	NA	NA	2	32.444	NA	NA	NA	NA	AATTCATGATTTTCCTTAGCTTGTCTTCAATTGGTGCTACCTCTATGATAGGCTTCAAGATCAGTTTTTTTGTCTATTTACA
35922	NA	NA	2	33.359	2	0.020429	NA	NA	AATTCAAGAAATGCATTCCTTTGAAGTTAGGGAAATACATCCCCTAAAATTGCTAGAACCTCTAAGCCAGCAAAGTAATTAT
241289	NA	NA	2	34.548	NA	NA	NA	NA	AATTCTGTCTTTTTCTCTCTCTAAATTCTTGGTCCGAGCTCCTCTGGTGCGATTCTTTTACCTAGGGTTTGTGACAGGCTGT
68144	NA	NA	2	63.309	2	17.5154	NA	68144	AATTCTCCAAGAACATAGCTCCATTACCATCTTTTCGCCGCTTGTCGTTCTCCGATCTCAGCCGCTCTTCATCAACCCGAGT
205818	NA	NA	2	64.335	2	16.5482	NA	205818	AATTCCAGCGTCAGGTTGCATTTTGCTGTACATCGGAGGTGCATTTGTTCCAGCAAATCGTCCTGAGTCAGGATTGCTGGAA
284198	NA	NA	2	64.732	2	16.7981	NA	284198	AATTCTTTTGTTTCTTACAGCAAGCAAGCGATCCATGCGAGCCCACCCTGAGCTCAGAGTTCCGAACTCAAAGACAAACAGA
113409	NA	NA	2	65.227	2	16.9042	NA	113409	AATTCATAAAAGAGCTCGACAGCGGTAACATCCCGAACGTGCCGGCTCCGGCCATCGCCATTGATTACTGGCGCTTGGCACC
77480	NA	NA	2	65.788	2	17.9449	NA	77480	AATTCGCTCAGCAACCAATCGTAGGCCGCCGCGTGCCTCCGGCGCTGCCGGAGCGGCGAAGTCGGTTCCCGACCTGCACCAA
174377	NA	NA	2	67.662	2	18.3635	NA	174377	AATTCTTAAAATAATTCTTAGTGGGTATTAACTAACAAACTAATAATATGATAAAAATCTGTGCATATACCAAGCAGCAATC
234248	3	0	3	9.423	3	0.94979	234248	234248	AATTCATGGAGTTAGAATCATGAATATTTGACAATTTTTAATAAAAAATTAATGTTCATTATTTGATATCATTTGTTAATTT
116796	3	2.889	NA	NA	3	1.40216	116796	NA	AATTCATGGCCTGTGATGGGTATGGATCCAGATAGTAGTAAGGCAAGAAGAAGGAGAAATAGTGTGAAGATATGGGAATGGA
298253	3	6.276	NA	NA	3	1.53771	298253	NA	AATTCAGTATACAGAGTGAAAATCGAAACTCCGCCAAAGGGAGTGACGGTGGCTGTGAAGCCAGCGAAGCTGGTGTTCTCGG
150739	3	6.289	NA	NA	3	1.49333	150739	NA	AATTCCCGGCCACACAGTGTACTCGCACCTGTTCACAAAGGTGAATGTAGCACCCAAAACACCTGAAACAACAATCACCCAA
234455	3	11.526	NA	NA	3	1.77673	234455	NA	AATTCGTGCCGTGAAAAAACCCGAGACTGATCATTATTAGGATGATTGTGAAGCTAGAACAACACTTGAGAACTTGAGTTTC
160453	3	28.034	NA	NA	3	5.70047	160453	NA	AATTCAGGCACTGGCATGAAAAATCATAGAAAGTAATCCCCAAAAGCCTGACCAAGCAAAATGCCCATATGTATATGGTGAA
145942	3	31.553	NA	NA	3	4.49085	145942	NA	AATTCTTCCAGTACTGGTTGAACATTTGAAGCTTTAGACCTCAACAACTCCTCTTTCAAGGCTAGAATCGCTGCAACAACCA
109173	3	42.374	NA	NA	3	6.06353	109173	NA	AATTCCGGAAATAAGAGTAGGAAGCATGCTTCATCTTTGGGAGGGCATAGACAAATTGTCATTAGGTAACATGTAAATTTAT
172376	3	47.53	NA	NA	3	6.63417	172376	NA	AATTCCTCACCAGGTGAGCTTTAACCAGTCGTTGACTCGTGAGAAAGGAAGAAATATTTTTGGGTAAATATCGGTGCTAACT
185783	3	56.5	NA	NA	3	9.39579	185783	NA	AATTCAGTGTGTGTACTGAAAAATTACACAAGCTTATTCAAAATGATATAAGAACTAAAAAGGATCATTCCAGACCATTTTA
274339	3	56.758	NA	NA	3	9.38591	274339	NA	AATTCATTGATTTCCTTATCTCAGATCATAGGAGGAGCTCTGTAGTATGCTGGAACAGTTGCAGGGAAGAACACTTGTCTCA
170145	3	57.651	NA	NA	3	11.7252	170145	NA	AATTCACTATATGGTTGTATTTATACCTTGATTGATTGGGTTGTTCTCAAGTACCACTTGAATGATACTATACTGTAAGGAG
30523	3	60.833	NA	NA	3	16.3785	30523	NA	AATTCGGAGATTGATTCGCGGGTTGAGACTTCATTTAACAGGTTGTTGGATAGGGTTTGTAAGCTAAGGCAGGCAATGATGG
253619	3	62.031	NA	NA	3	16.9809	253619	NA	AATTCCCTTGATTTCAAATATTGGCATTGCTAGCTTCAGTTAATTTTTTCTGTCTGCCCAAATCCCTTGATTCCAAGAATAG
290092	3	68.048	NA	NA	3	19.2076	290092	NA	AATTCTTCTTACAACTAGTTCATCAATCACTTTAATAATGTTACCATAGAATTTGTTTTTTAAGGATGATTTAACTATGTAT
119890	3	96.402	NA	NA	NA	NA	NA	NA	AATTCTGAGGCGGAAAGGCACAGAGTAAGTTTCACATATTCCATTTGGTTATCTTCAATTTTGGGATGTTATTTAGTTCATT
172015	NA	NA	3	0	3	0.070112	NA	172015	AATTCACAAATCGACCTTGGGTTGGATTTGTTGTGGATTGGGCATACCACATTCATGTTATATACATTTGTTATGGATTGTG
149284	NA	NA	3	6.082	3	0.394029	NA	149284	AATTCTTGGGTGCCACCCAAGGTGGGTTTCTTTGCATGGGAAGCTACTTAGAATAAAGTTTTAACTTTGAATCACATTTAGA
140251	NA	NA	3	6.817	3	0.373407	NA	140251	AATTCTGAAGAAGCCGATCAGGAAGAGCGGATTGTCTCAGCCTTCGACTTTCTGTATTTGCCTATAGATTTCGAGTATGTTA
307232	NA	NA	3	8.921	3	0.977032	NA	307232	AATTCATGGGAAATAATGCAGGGGAGAAATGCTGTCCTTGAAGAGTCCTTTCCTTCTAAAGAAGTTGCCTTGCTTTCCTCCA
59340	NA	NA	3	13.543	3	1.98996	NA	59340	AATTCTTGTTTGCTGGGTTTCTATGTTAGGTAAACTGTGCAATGCCTGATTGATGGTCCTTGCCCTTTCATTACTTGAATTT
33783	NA	NA	3	15.148	3	2.04496	NA	33783	AATTCAGGCGCTGGGCAATTAGGAGAAGGAGGTCTTTGGGGAGTTGAGACCATCTTGCCATGGATGAGTTGAGTTGAAGCTT
229361	NA	NA	3	15.612	3	1.96029	NA	229361	AATTCTGTGGCGCGTGGTACCTGGTATGAAGAGGTTTCTCATCCTCTCCAAGACGCTCTCATTTTCATGTCTCCTCTTCCCA
218079	NA	NA	3	15.624	3	2.09793	NA	NA	AATTCTAGATATTAAACCATCCACGTGAATAACCATAGCCTGGAGGTGGCACATGTTCAGTAAACAATTAAGAACATCTGAA
223507	NA	NA	3	16.171	3	1.81407	NA	223507	AATTCATGTTTTGGACAAAAAGATAAAGGATTTCTCCTTATTACTGAGTTTTGCAGGCTGGGTTTTTGAAGCTTAGTGCTGG
111525	NA	NA	3	21.254	3	2.99409	NA	111525	AATTCATGAAAGCATCTAATGGATCAATTTCCTCATCTCCATCAGCACCTTCATCCCCATTCTGCAGAGTGGATGCAGAAGT
253446	NA	NA	3	23.253	3	3.45378	NA	253446	AATTCCCTACACCTATGTGTCCTCCAACTTCTTTGCTGGCTTTTTCCTTCCTACATTATCACAGCCTGGAGCCACCGCTCCC
184364	NA	NA	3	24.769	3	5.81466	NA	184364	AATTCGCTGTTGATGCGCTCGCCAATTTGACCCTTTTGGAGTCGTTTAATGCTTCAATGTTTTTGCTTCCGGGCTCGATCCC
246804	NA	NA	3	25.215	3	5.36649	NA	246804	AATTCGATGAGGTAAGAAGAAGCTCAAATGCACCCCTTTTTTGGGTGAATATGGTTTCGTTGGTGAACTTGGAGTGTATGAT
251659	NA	NA	3	25.854	3	5.12625	NA	251659	AATTCTCGCCGCTCGACGGAGGAACGCTGCTGTCCATCGACACGTTGCTGCGCCGGTTCATCTCCTCTTCATCGTTTTTCGG
124589	NA	NA	3	26.815	3	4.80244	NA	124589	AATTCTTCCGGGAGCTGAAACATGAAGATCCGGCCAAGTAAAGCCATTGCCCTCCACCAGCTCAACTTCTTCACCAATCCCA
105046	NA	NA	3	33.348	3	4.3282	NA	105046	AATTCCCGGTAAAAAGCAGAGGCGCGTGAGGGGCTGGTGGGGGCCGAGAAGAAACTGCCGAAACGCTGAGGACTAGAAGGAG
307495	NA	NA	3	34.039	3	4.48461	NA	307495	AATTCGTGCCAAGATCACATACCCAGGTCCCCATTTCTGGTTATTTCTATCCATGTTTCCACTTGCTTGGTGGGGGTGCTGG
63857	NA	NA	3	38.554	3	3.90736	NA	63857	AATTCAGAGAAAATGGACCCTAAAATTAAGCAATTAGGCAGAGGAGAGCGAAAGCAGGACGAAGAGAGATAAAAAGGGGAAG
284394	NA	NA	3	38.888	3	3.91863	NA	284394	AATTCACTACATCGACGTTCTTCGCTATGTCAAGCCGACCCAAGAACGCGATCTCCGCAACAACAACTAGGGCTACGAACAG
262144	NA	NA	3	46.162	3	7.22348	NA	262144	AATTCCATGTGAATTGGATGGGTTCTTGTTACTAGGGTGAGAACATTGTGTCATGGCACATACATCTCCACACTTGGGGATA
283552	NA	NA	3	48.119	3	7.44316	NA	283552	AATTCGTCATCAACAACACTGTCTACCAGAATTGGTTCACCAAAAGATTCACAGTCGCAACTTTCGGAAACCAACTCAAGTG
57004	NA	NA	3	52.308	3	8.82928	NA	57004	AATTCAAAGGCAGAAGAAGTTGAATTGGCTGAAAATGAAGCTTCTTCAAATGTGACAGACAGCCAAGAAAAGGGTACTGAGA
294997	NA	NA	3	53.554	3	11.1626	NA	294997	AATTCGTAGTAGAATTTGAGAAATTTTGATTGAGGATTTTAAGAAATCGGCATTATTTGAAATTCATATATACTCTTTGGTT
124107	NA	NA	3	56.171	NA	NA	NA	NA	AATTCCTCCATCTTCTAGGTGTCTTTCTAGTCTGGTCGGCTGCAGTTGGGAGCTGAGACCCGATATCATGAGTTTCTATATT
223853	NA	NA	3	56.647	3	11.6176	NA	223853	AATTCACTTGATTGCGAATCCACGAAACTACCTCCAATGAGATTGGGAACCCTCTGATACAATTCGATCAATGAGAAATTCA
165217	NA	NA	3	59.147	3	16.345	NA	165217	AATTCATCAAAAGAAGCCTGCCAAAGAGCACGGTTGGGCATGCTACATTTGCCAGCAACATGAGGATCAGTTAGGAGTTCGG
6681	NA	NA	3	66.597	3	19.1334	NA	6681	AATTCACTTTTGGCAGCTGGAATTTGGTTTTGCAATCAGTGTGCAGCCAAATTTAAGGTTCCAGGTTCCATGATTTTTTTTT
205883	NA	NA	3	68.892	3	19.2009	NA	205883	AATTCGGGCGGTTGATCTGAGGAAGATTTGCACGAAATTGGGCCCAACTTTTGTGAAGATAGGTCAGGGCTTGTCCACAAGG
156555	NA	NA	3	69.187	NA	NA	NA	NA	AATTCATTAAGGTAAATAAATAAATAAAAAAGATAGAACTCAAAATTTTAAAAGTACTTGATTATATTTCATTTTCCTTGCA
206568	4	0	NA	NA	4	0.416143	206568	NA	AATTCGCTCATAGATATGTATTTCAAAGCGGGTTATCTTTTGCTTGCACGGCATCTGTTCGATGAAATGTTTGTGAGAGATG
241410	4	1.475	NA	NA	4	0.402661	241410	NA	AATTCATAAAATATCAATGTAAAAAACATCAAGTGTACAAGTAAATGTTTATTTAGTTTAAACTTGAATTTTTTATTTAAAC
149167	4	3.979	NA	NA	4	0.5053	149167	NA	AATTCATTGGATGCAAACTTGAAAATCTCTCCCCTCTCAACCTGACTATCATATATCTAACTGCAGGACCTCGTTGGATTGG
107712	4	6.282	NA	NA	4	0.999771	107712	NA	AATTCCCCGCTGGCGTGTCCAGCATCCGTCGCATCCGGCGCCTCGTCCTCTCCCACAATAACTTCTCCGGAGAAATTCCGAT
170827	4	8.486	NA	NA	4	1.51511	170827	NA	AATTCCTCGATGTGTTCGAAACCCTAGAATTGGATTTATCGACCCGTTCTCAACGGGCCAAATCAAACGGATCTTGGAATCA
104419	4	9.111	NA	NA	4	1.20744	104419	NA	AATTCATTCTGGGATGTCAGATGAGGAGGCACCTTCATGCATCGGTTCCAAGTATGTTGAGGAAATCTCTGACTTTGACGGG
243954	4	9.699	NA	NA	4	1.22974	243954	NA	AATTCGGGTACTCCTTGACGTCAGCCGGCGTCGCCGCCATGGCCTTGGCGTCCCGGACGTAGGTGCGGGTGGGAGCGTTGAG
232294	4	10.176	4	20.246	4	1.64346	232294	232294	AATTCGCTTGCGGTTGGTGTGCTATCACACTTGGCCATGCACAACGCTTAACTCAGAGATGATGTATGTGAAATATTTGAAA
112315	4	11.432	NA	NA	4	1.8877	112315	NA	AATTCGATGATTGCAGTTGGTTTCTTGCCTTTGGGTGGAGGAATCACCAAACAAGAATCGGCCCTTTTGTAAATCCTGTTAC
176444	4	12.81	NA	NA	4	2.11142	176444	NA	AATTCACTTGGGATAAAACTCAGACAGAATGGCAACTCGGTTAAAAGATGTTTAATATATAGACACTTCATTACTTATCAAA
184865	4	13.876	NA	NA	4	2.1691	184865	NA	AATTCACAGGCTCTGAAAGAGGAGAAGAGCACAGCTGAAGAAGCCATGGCTGAGCTCGTCGCTGCAGATAGAGCAAAATTTA
15056	4	14.437	NA	NA	4	2.28536	15056	NA	AATTCCAGTGTGACAGCTACCATTGATTCCCAGTCCTCCATCTGTGGTATGGCCTAGGAACTATGTATCTGTACTATACCCA
207613	4	15.284	NA	NA	4	2.73106	207613	NA	AATTCGGGGGGATGATGTCGGTTTCTGACAAGGAACTTGTAGGGGAAAGCGCGAGAAGGCGCGACGTCCACTTGCATGGCAT
130104	4	17.04	NA	NA	4	3.19205	130104	NA	AATTCATGAGCTCCCAGCATCCACAATCAGAAGCTCCCATTTTCGTTTTCTCTATAGATTCCTTCTCTCTGTAAGATGAAGC
172607	4	18.648	NA	NA	4	2.82126	172607	NA	AATTCGTGACCACAAATTTGGATCATAGGTATGAGTATGCGACCGGAATGGCTCAGCACATGGGGCATATCTAATTGTGAGT
249135	4	19.635	4	36.127	4	3.54663	249135	249135	AATTCTCGCGGCAAAAGCGTCCGATTGGGCGACTGCAATTCGGGGTCGAAGTGGAGACTACTTTGGAGAAAAATAAAGCAAG
77230	4	22.567	NA	NA	4	3.66296	77230	NA	AATTCAATGGACTCCTACGACGGCGGGCATCTGCTCTCCTTCTGAAGGAATTTCTGGAGTTTGATACATTGGAGGAAGAAAA
227903	4	24.001	NA	NA	4	4.43199	227903	NA	AATTCAGCTGCAGTGCAGTATTGCAGGCCTTGTGGCCACGCTGAATTGTAGTCGACCGGTACTCTTCTTTGGAGATGTCCAA
78935	4	27.89	NA	NA	4	5.01384	78935	NA	AATTCGTGGGATCATTCTGCGTTTGTGAGGACTTTTGCTATGTATCTTGACCAAAGACTTGAATTGATCTTATATGAGAAGA
230080	4	29.401	NA	NA	4	5.08717	230080	NA	AATTCACGGGTGGGTATTCTTCATTCTATCAGTCGTGATGGCAGCGTGGATGTTGGATTTATTGGGATGGAGACTCTTTGGA
112982	4	32.036	NA	NA	4	5.62975	112982	NA	AATTCCTATACATACCTAAATCTAATTTATTTGAAGTGCTTGACATCTTGTTGTATTGTTATAAATCCATTTATCAACTGTC
53355	4	38.087	NA	NA	4	11.2065	53355	NA	AATTCATTAAAAAGAAATCTCAGTTAAAGTGCAAATAGTTTCTCGAATTTTCATCACAGAGCATAGCATTTCAACCATTTCG
155455	4	39.208	4	54.363	4	9.88548	155455	155455	AATTCTTTGTAATGAATTGTGTCCATTGGAATCTCTTGTAGCGTGTCAACCTTTCTTCCCCGAGCAGTCTTGTCTTCATGTG
217705	4	40.162	NA	NA	NA	NA	NA	NA	AATTCTTTGATTAATTCATGTTAGATTGGCATTGGTGGTCTTTTTTTTATCCCTGCTAAGCTGCTGACTCCAATGTGCCTTC
50063	4	41.159	NA	NA	4	8.92129	50063	NA	AATTCAAGCAGAATTGTTCAAATTGGACAAATTGGGTTCAGGCTACCTTTTTCAATGGCTATTTAATTAGCTAATTTTACTA
62984	4	41.428	NA	NA	4	9.2507	62984	NA	AATTCTCTGGTACAAAAGCAATAGTGTAATTCAGATTCACAGTTCATGTAACTTCAACCAAAGCAGACCAAGTCCTAACATA
181319	4	42.181	NA	NA	4	13.6492	181319	NA	AATTCAAGATTGACATGGGATCCAAACCTCCTCCAAAATAAGGTGAAGGAGGGTGTGAAACAGAAGAAGAGCACAAAGAGGA
211162	4	42.431	NA	NA	4	11.4993	211162	NA	AATTCATTGAGAAGTAGGGGAGTAACTTCAACCTTTTCTTCCTTCATATGTATAGATGTGCCATATGGGATTGTAACTTCCT
270825	4	44.036	NA	NA	4	15.0194	270825	NA	AATTCTTAGGCTTCACATCCAGGTTCTATTTCCATATCATAAACAAGAAAAAGGCTGGATAGTTCTGTATTTTCATTGATTT
14683	4	44.898	NA	NA	4	16.261	14683	NA	AATTCTGCGGGGTAGATGTTCAAGACAGCAATGATTCAGCATCCATTCAAGATAGTGATAGTTTGTCACGCATTCAAGATAG
244311	4	50.531	NA	NA	4	18.1166	244311	NA	AATTCTCCAAACTCTCTGAAACCCTAGCTTCTTCGATCTCTACTATTCCGATCTCTGCAGATGGGGGACTACAACGATGCGT
279654	4	51.451	NA	NA	4	18.4406	279654	NA	AATTCTGTCTGACTCATCAATTATGGGAATGGATGATAAGTCACTCTTCACAATGCTCACCATGGTTAAGGGAATTGGATCT
176045	4	52.117	NA	NA	4	18.5119	176045	NA	AATTCATATTACGAGATTCCTATCATTCTTGCCATTGCCTTTTTAATTCCTTGCCTTGTTAAATTCCAAACCCTGATTTCAC
113591	4	61.54	NA	NA	4	20.128	113591	NA	AATTCAGGATTTTTCACCCTTCCTGAAATCCACACCCACACCCATATCATCTTTACTGATGTTCTTGATCCAGGACAGAATA
155473	4	63.41	NA	NA	NA	NA	NA	NA	AATTCGGTTACATTGTCACATCTTTGGCCTGCAAGCTTCTTACGATCAGCCTATTTTTAATCTGAGAAGGTATGAGGTGTCT
227788	4	64.214	NA	NA	NA	NA	NA	NA	AATTCGAGTCAATTATAAAGGGAAAAGGGGATTTTTATTCTTGAGAATTGTTTCTAATACATGTTTTTCTGATATGGATGCA
226338	4	64.526	NA	NA	NA	NA	NA	NA	AATTCGAGAAAACTTAAATTCTACTCAACACTGAAGACAGCTTGTCATCGTTCGGAAGCTGAAGCGACAATGTAGAAGATGA
237649	4	64.835	NA	NA	NA	NA	NA	NA	AATTCATGGTTATTGTAATACGCCACTATACATTTCATTTCATGTACACACTTTACATAGAACAAAAGGGCGAAAACGCCAA
279450	4	64.954	NA	NA	4	20.6212	279450	NA	AATTCACATTGTGTACGGATATGATTATGCTATTTCTATTAATATCTACAATGACCATTTTCAGGATGGCCATTCAGGCACA
217678	4	70.054	NA	NA	4	21.4829	217678	NA	AATTCAGTGACTATTTGTTCGATTTCTGGTGGTTCTGAGTTCATGTTTCCGAGAGATGCCATACCCTTTACTATTAGATTTC
282965	4	70.267	NA	NA	4	21.8659	282965	NA	AATTCGGGAAATTTCGTGCTCTATAATTCTGATGGGGACATTGTATGGCAGAGTTTTGATCTCCCAACTGATACCCTTTTAC
25231	4	70.498	NA	NA	4	21.866	25231	NA	AATTCAGCATGGAAGCAGAATAAGCTGAAGCAGAATTGGCGATCTCCTTTTGCTGACCTTGCGTTTGCAAACTGAGCCTGCC
63020	4	71.985	NA	NA	4	22.3132	63020	NA	AATTCCGGCTAAGCATGTTGGCACGTATTCGTTGAAGAATTTCATTCAAGGTGATGAGTGGATTCCACATATTCTTGATGAT
297044	4	76.903	NA	NA	4	23.597	297044	NA	AATTCGCCATTCAGGCATTGTGGGGTGGGGAGATTAACAGAGCAGAGCAGTTTGAAAATGGGGATTTCATTTTTCTTGTCCA
165465	4	81.01	4	102.676	4	23.5971	165465	165465	AATTCCTGCCTACCCACCAGCCTACCTTGTAACCAAATAAAACCATTTCCCCATTATGAAATTACAAAATTACATGGATTTT
53216	4	106.634	NA	NA	NA	NA	NA	NA	AATTCAACAATATTTATTTCTCTTGCAATTTTTTTGATGGGTGAAAATATGTTGGGAAAAAGGGTTAGAGTTAAGATTAGGG
137295	NA	NA	4	0	4	0.20437	NA	137295	AATTCATGGGGGATTTCACCTGAGAATTGGTTTTCAGATAGGTCAAGAAACACGAGGCTATGTAAAGATCCAATGGCCTTTG
267472	NA	NA	4	12.179	4	1.06305	NA	267472	AATTCATATGTTCTTACCTTATCTTCATGCTGTTGGGGGTCTCTAGGGCTATGATCTCCTCTCTGAGATTGAGTACTTGAGT
254848	NA	NA	4	18.015	4	2.25908	NA	254848	AATTCACAACATTGAACCTTCTTAATACTAATGAGCTCTTGCTCCCTTTGCGTTAAGTTGGTGGCCATGGTTCTTCCCTCCT
182902	NA	NA	4	18.601	4	2.14827	NA	182902	AATTCTCTAGGGAGAGAGATGAGGTCAATGGAAGAGCTTTTATGGAATTGGAAGAGGTCTGGGTCACCTCCATAATACCTCT
176969	NA	NA	4	21.218	4	1.55304	NA	176969	AATTCATTCATCAGAATGAAGCAGTGACAGAAACGTTCTGGCACAAGAATCTCTATGGAGGTGTTTGTTTCATGGGAAACTG
134096	NA	NA	4	22.325	4	1.88763	NA	134096	AATTCTTGGGTGGTGCCTTCATTGGAGCGGTTCCTGAAGTTACCTACAGGTGAAATCATCAACCCATTTCTTAATTCCGAGC
237477	NA	NA	4	24.18	4	2.34459	NA	237477	AATTCGTACTCCTCGGTTTTCTCAACAACCAAACAGTAACTCAGAAAACCAATCATGATCACCACAAGCAAACATCAGAGTT
279532	NA	NA	4	28.187	4	2.68431	NA	279532	AATTCGCTCAATTTGGTAAGCTTCGGCATTCAAATGTTGTCAAGCTAATCGGACTGTGCCGGTCTCAAAAGTGTGGATATTT
275135	NA	NA	4	28.416	4	2.70543	NA	275135	AATTCTTGAAATCAAGAGGAAAACCTCGAATCAAGACACAACACAATAAGATCCATTTCTGAAGTGGATTGAGAAGTATAAA
295330	NA	NA	4	29.883	4	2.76966	NA	295330	AATTCCCCAGGTCTTCTTTATCTGTTCCATAAGTTCATCAACTTCCTCGATAATAGATGTTTCTTCATTAACATCAAAGCAA
240221	NA	NA	4	36.982	4	4.18244	NA	240221	AATTCATGACTAGTTCTAATAATACTTTCACAGCAAGAGATACCATCTTCTAGTAATTTGCCAAGGAGGGGTGGCATTTCTT
233098	NA	NA	4	38.829	4	4.55013	NA	233098	AATTCGAGGACTCGCCATGGATCCTCACCTTGGGGATTGCACAAACCCTTCTCCATTGATGGGTGCTTCCCCTGTGAGAGAG
86762	NA	NA	4	40.531	4	4.74902	NA	86762	AATTCGGCGAAATTCCGAACCCCATTCCCACCTGACCAACGCTTGCGAATAGGCCTCCGGGGTGAAAAGCCCCTTCTTGGAG
74447	NA	NA	4	47.23	4	5.38732	NA	74447	AATTCTGTACATCATCATGTGCCATACCAGAAATGAAGTCCTCGCATAATTGCATATGCATAAATGTATGGCTGTCTCCATT
164232	NA	NA	4	48.841	4	5.42363	NA	164232	AATTCTTCAACAGCTCCGACAGCTTCTCCGATCCCTTCCTCCTCGGCTCCGATCGCTCTTGCGCCGGCTCCGGAGCCAGCGG
191057	NA	NA	4	51.083	4	6.89567	NA	191057	AATTCATGAAGCAAGTATTTCCCAGATTGTTCAATCCCCTCAAACCCAATGGAAATATTGATTTCGCCCTCCGATCAGCCAT
152241	NA	NA	4	54.932	NA	NA	NA	NA	AATTCCTCTTATGCCAAAAAGTCGACCCGGCCTTCTCGGAGAAATGTTTCATCTTGTACCGGTAATGGTGCCATCTCCTAAT
35388	NA	NA	4	55.628	4	9.60393	NA	35388	AATTCCCAGCACATCAGTGAGTTTGTGGGTTTTGACTAACCCTTCTGCTTTCTCCTTTAGTTCTGAAACCCAAGTTTCAGAA
193739	NA	NA	4	57.474	4	10.9972	NA	193739	AATTCAGAAGCGCCTTTCACAAACCATTTGGGACGACTGAGTGGCATTGGGACCCACAAATTCTTACCCGATTTTGCTGAGT
229381	NA	NA	4	60.117	4	17.1384	NA	229381	AATTCCGAGCTTGTTGCCGAAGAAGAGGCTTAAAGCTTGGAAGTTGAAAGAAGTCAAGTGTCCATGATGGAAGAAACAAACC
211872	NA	NA	4	61.349	4	18.0086	NA	211872	AATTCACTGGGCATGATGTTTTCCGATGTATCACTATGGTCTTTGGCCTAGATTGGGTTATAAAAGTTCATGTTCTAAATGA
255149	NA	NA	4	61.634	4	17.793	NA	255149	AATTCGGAGCTTAATTAGGAACCTAGCTAGTACGCTTAAGTCATAACCCACCTAGATTATGGCCCAAATTAAGGCGTAAATT
29469	NA	NA	4	62.798	4	18.146	NA	29469	AATTCTGTTGCCTAGAGTCAGCAAATAAGGAAACAATTTTGAGGAATCCATAAAGTATTTTGAGTTAGTGCAGAGAATATTT
128416	NA	NA	4	66.179	4	18.9023	NA	128416	AATTCGACGCTTGTTCAATCGCTTCTCCCCACAGATGACCATGGTGATCGACGAGTTCGATGGCATCGCTTACAACCAAATC
231772	NA	NA	4	66.329	4	18.5851	NA	231772	AATTCATGAACATGATGTGCTTTTTATGCTCCTATTGCAATTTGATGCTATTGGCCCATGCATACTGTTGATCTTACTTCTA
162409	NA	NA	4	67.958	4	19.597	NA	162409	AATTCTCCAAAATTTAGTGAATCTTCAAATTAAACAGGTTGTCGTTGACACCTGCATTGGTTTTCCCCACTGAAATAAAGTG
191673	NA	NA	4	68.935	4	19.5215	NA	191673	AATTCTCTTGTAGTTGGTGAATTGTGGTATGGGCAGAACCATTTTACTGTTGAAGTACCTACATGAAAAAATTGTATGCTAA
88365	NA	NA	4	70.725	4	19.6324	NA	88365	AATTCTGTACGATTCTATGAAGACGTTCTGGGATTTTGTCTCATCAAACGCCCCACTTCTTTTGATTTCACTGGAGCTTGGT
216892	NA	NA	4	72.485	4	19.9247	NA	216892	AATTCGTGTTAGGGTTGGAACGGTAATATGACCGTTAGAGCGTGCCCTAGCGAAAACTAGCCGTTGTGGTTTCTATTTTAAA
144637	NA	NA	4	75.554	4	20.252	NA	144637	AATTCTCTTCCAACTGTTCAATTCTCTATCCCCTTGATATATGTAATTATTGAGTTCATGATGCAACCGTTGATAATTTATT
250884	NA	NA	4	78.52	NA	NA	NA	NA	AATTCTGGGTTTGGGGGGCTTACCATCCAAGGATAGTGAAGGCCACAGGAAGTACAAGAGCTTGAGCTCCAATGCCAGAGCA
239037	NA	NA	4	83.213	4	20.5377	NA	239037	AATTCTAAAATGAATGCTAGCTCACTCAAGGCCACAGAGCATTCGGACTACAATGAACTATCTTTTCGAGGGCAGAGCAATA
200017	NA	NA	4	85.334	4	20.7487	NA	200017	AATTCAGAACTTTTCGACCCCACTCCATATTCCCACACTTTCCATATGCATCTACTAAAGCACTGCCCACCACTACATCAAC
81061	NA	NA	4	86.735	4	20.8989	NA	81061	AATTCATGCCTGCATGACAACACTTAAACTGCTGTTTTCTTTTCTAGAGTATGCTTTCTTCATATATGCAATATTAATCAGT
278468	NA	NA	4	89.091	4	21.3157	NA	278468	AATTCATTGAGGGTTTCCCAGTCCTATCTCATAGTTGACATGGTCTTTTCTCCTTTAATCATGTGTGCTACTCTCCTTTTAG
286057	NA	NA	4	101.033	4	23.7098	NA	286057	AATTCGACATGATGGGGATAGGAGATGACGCCGTCGACATTGAGCATCCCGTTGACGAGGACGATCTTCTCGACTCCTCTGC
209768	NA	NA	4	104.325	4	23.6373	NA	209768	AATTCCTTCTAGGACATCCTCTTTTCATGGTTGCTCTTGCTGTATCTTGTGATGATTGTTCGATAACCACTTCTGTTAGCTA
64649	5-1	0	NA	NA	5	1.91041	64649	NA	AATTCTATGTTAAATCTGCAGAATTTGACGAGAAGTATCCGCTAGGTAGTGTTGATCGAGCTAAAATTGAGGGCAATGTAAT
224106	5-1	4.368	NA	NA	5	0.524728	224106	NA	AATTCTAGCGTTGCAACACTCGTGGCCAAGTTCCAGAGCGTTGGCCTCACGCTCAACGACATGGTGGCCCTCTCAGGTAGCC
206258	5-1	7.223	NA	NA	5	2.88289	206258	NA	AATTCATGGATGAAAAGAAGAAATTGCTCATACATGGAGGAAATGCTTCAAGGGCCTTCAGAAGACGAGAAATCAAGGATGT
137496	5-1	9.489	NA	NA	5	3.62937	137496	NA	AATTCGGAAAATTAGCTCGAAATTTTAAGCTAAAATTAGTAGTAGAGTGCAGGGGATAGCTTTGGCTTCAACAACTTGCTAA
25124	5-1	11.605	NA	NA	5	4.17878	25124	NA	AATTCTCCGGCAGTTTGCCATGAGTGAGAGGTATTCTGATGACACCCTTCAGAAGATTGGTATAAATTTACCTGTGATTGAA
230371	5-1	11.712	NA	NA	5	4.02389	230371	NA	AATTCATAACTCAGACATTGGTCCTGACTTGAGACAATCTTATTGGGATCACCTAGAGGAGGATCAGCCCGAAATTTTCTCT
158754	5-1	13.478	NA	NA	5	4.51602	158754	NA	AATTCATTGCTGGGTTTAGTTCTAATTCGCGAACTACTTTCTGGTTCCTAATTCCTTCTGGTTATTTTCGAATTGTGGAAAT
87803	5-1	14.003	NA	NA	5	5.24359	87803	NA	AATTCTCTCATCCCTGTATCAACCAGATACCATCAGCATCCAAATTCCTACATTTAAAACTCCTACAAAATACGCCAGATCC
22848	5-1	14.747	NA	NA	5	5.22961	22848	NA	AATTCTCTAGGGCTAGATGGCCGTGGACACCCAGAAGGGTCGATGAAGAGGAAATACAGCGAAGAGGACGAGAGGGATAGGA
160078	5-1	15.144	NA	NA	5	5.7083	160078	NA	AATTCTTCTAATTCAAGCTAATGATCATTTTGATTTTGATCAAATTGTTCGGGTTTACTTTTGATGCATTCACTTTGCTTTC
178302	5-1	17.44	NA	NA	5	6.82474	178302	NA	AATTCTGGCCGAGAGTACTTGAAGGATGTGTCTGTCCGTAATCCTGAAATGAAAGCACCTAAAGTTCACAACTCTTTATCCT
274537	5-1	19.019	NA	NA	5	6.99033	274537	NA	AATTCTCAAAATTGTTGTGAGCCAGAAAGCAACAATCATTAAAGGCAGGCGTTTGGCATACTGCAAATTAGCCAAGCACGTG
44752	5-2	0	NA	NA	5	2.69074	NA	NA	AATTCGTTTCATATGAATTTGTGTTTTGCGATTTTATTTATACTGGTTTTCATTGGGTAGGGCATGGCCGCAAAGAAAGTTA
102528	5-2	1.75	NA	NA	5	23.7807	NA	NA	AATTCATCTTCAGACTCTTCAGTTCCACTGTCATTATCATCCATATTAGCATCTTTGTCAACATCAACAGTGCAAATCCCGT
7588	5-2	2.857	NA	NA	5	23.4591	NA	NA	AATTCATAGTCTCATTCCTGCAGGCATTTCTCTAATTCTTCTTTTCCTTTTTAATTATAGAGTATTCCAATTCAGTGAATGA
246129	5-2	3.083	NA	NA	5	0.37925	NA	NA	AATTCTCCAAAAAGGTGGAAACTGAAAAATAGAGGGAGAGTAAGAGAAGGGTCAGAGATTAAAGAAGGAAAGAAAAAAAGAT
225587	5-2	3.932	NA	NA	5	22.8737	NA	NA	AATTCCTAAATACTTGGAAGAAATGGAGTGGTCACCCTTGTTCTCAATACCTAGTCAGAACCTGGAAGACACAGTTGTTTCC
243599	5-2	4.885	NA	NA	5	2.39283	NA	NA	AATTCAAGACTGGATTCCCACAGAGGGAAGAAATTGATTTTCACCAAGGAAGCCAAGTTGGATTTTCTCCATCACAAATTCA
271892	5-2	8.195	NA	NA	5	0.161872	NA	NA	AATTCTCAATATTTGGGGCGAGCAAACTAAACCTCCACGCTGCTATGATCAACACAAGCAGCTTAATTAATTAGCTTTCCGT
248322	5-2	9.325	NA	NA	5	0.437552	NA	NA	AATTCGCGTCCTGAATTGGCCAAAATGATGATTGTCGGTCCGATAACTCCAGGCCAGGTGCGTCGGCAGTTACTGAGGTTTT
202691	5-2	22.31	NA	NA	5	4.01394	NA	NA	AATTCACTGTTCAAGAAAATAGGCTATGGATGTTGCAGTGCCGGTCTGGAAAGCGGACTGGTAAAGGGGCAGTGAAGATTGC
210424	5-2	23.867	NA	NA	5	24.8052	NA	NA	AATTCCTTGGTTTGCTTGGGCGTTCACTGTTGATAAAAAATGAGAGTCCAAGGAGCCATCATCATTCATCATTCGTCATATA
22331	5-2	24.159	NA	NA	5	24.6193	NA	NA	AATTCAAGAAATGGGTCCTCATGGAGGAAATCTCTTGGAGACAAAAATCTAGAGAAGTGTGGCTGAGGGAAGGTGATAGGAA
233653	5-2	27.503	NA	NA	5	24.0891	NA	NA	AATTCCAAATTTATATATCAAATTATCAATGTTTTGGTTAGAAATTAGTTGATTAATGAAAGTTAGGGTTTTTATATGATAT
14710	5-2	33.619	NA	NA	5	22.4984	NA	NA	AATTCTATTGTTCATAGTTGATGGAGATTCTACTATTAATTTGCTGCAGTTTTGGGTTTATTGTGTTTGAATGTTAATGCGT
78068	5-2	43.739	NA	NA	5	18.8051	NA	NA	AATTCAACCTTAGAGAGCTTGGTTTCTGGGGTTCCAGTAGTAGCATTTCCCCAATGGGCAGATCAAGGGACCAACGCAAAGC
25995	5-2	46.786	NA	NA	5	16.9272	NA	NA	AATTCTCATGGGTTGTTTGATTTCGAGCAATTGAGAGTGAAACAAGAAGGGGACGATTGGGAGGAGAGGTTTAAGGGCCACA
287635	5-2	48.141	NA	NA	5	17.0129	NA	NA	AATTCATGGGTACTTGTGAAGGTGGCAGTCTTTGCATGGGCGACAACATGAGCTCGGATTTTAACGATTGATCAACTTAAAA
222034	5-2	50.974	NA	NA	5	13.7161	NA	NA	AATTCTCCGCATCCCAAGTCGCGTACGCTGCATCAGTCTTCATCGGCTCCTTTGTATCTCCAGTCAGACAACTGATCTTGCC
187289	5-2	51.681	NA	NA	5	13.8148	NA	NA	AATTCATGAAGTTGTCCCTAGTAGCTCAGTTTCCAATAGCCCTCTTCACATTGAAATTTTAACTCTTCCAATAAATCCCAAT
270203	5-2	51.689	NA	NA	5	11.7245	NA	NA	AATTCTCCCCAGACCTGTCCCAAATCACTTCCCGGTCCTCCTAGAAGGAGGAGGGTTGAAGAGGGGACCTTCCCCTTTCAGA
124723	5-2	51.71	NA	NA	5	14.1554	NA	NA	AATTCTCTCTACCCATTTCAATTTGATTTGTCCATGTTGTTTGAATTATTCTTAGCATACACAAAATCCAATACAATCATTT
183418	5-2	51.772	NA	NA	5	11.5899	NA	NA	AATTCAGTGGATCGACGTCCCCGACTGCTTCTGTTTCCACCTCTGGAACGCCTGGGACGAGCGCTCCAGCTCCGGTGACAGA
149399	5-2	51.861	NA	NA	5	13.7745	NA	NA	AATTCACGGAATACTACACTGAGATGCTGGGTTTGTGGCAAGATCTCAATCTCAGCTGTGAAGAGGAGTGGGAGTGCACGGG
184429	5-2	52.136	NA	NA	5	14.1105	NA	NA	AATTCCAAATTGAGGAAATAAGGTGACTCTGAATGCCAAACTAAAAACAATGACTCTAAATGCCAAACTAAAATTTGACAGC
304779	5-2	52.548	NA	NA	5	12.2753	304779	NA	AATTCTGTGTTTTATGTACTAAATTTATCATGCAATTTGTTGTCAGTAAGAAAGCTAACCAAGGACTTGAATTGCACTGCTA
232606	5-2	53.134	NA	NA	5	11.7205	NA	NA	AATTCTTGTATATCATCCAACTTGTAATCATTTAGATGTCCAAAGAAACAAGAGTTCCAATCTATGTTAAATAGGTTCAAGT
175887	5-2	55.516	NA	NA	5	15.2354	NA	NA	AATTCAAGTCTGTTAGAAAGAAGTCATTTAGCTTATAAAGATCCTTATGGAACTAAAGGTAGTATCCTTGGTTGTACTACCC
282030	5-2	60.2	NA	NA	5	15.7659	NA	NA	AATTCAGGTTATGCTTGAGTTGATTAAATGATGGTCAGGTTGGTCAGGTTCATACCTTTGCCATTGAAATCTATTCTGTTGT
26726	NA	NA	51	0	5	1.37066	NA	26726	AATTCAGGAGGGAGAGACAGGTTGAAGATGAGTTCAGTAATGAGCTCTCAAGGCTTGGGCATGGTTCAGGGAACACCCATTG
212997	NA	NA	51	5.618	5	1.66415	NA	212997	AATTCCGAATCAGGTCGAGACACCGAGGAAGGAGATCGAGGAGTTGAGCATCATCTTGATTGACAATTTGGAGCAAATCGAA
102427	NA	NA	51	11.78	5	1.20486	NA	102427	AATTCATCTGCTTCTGCATGCAGGTTGTGATAGAATTTCCATCTTGTTTGAGACAGGTGCAAACACTGATTGGCTGGATTTT
254743	NA	NA	51	15.148	5	1.12406	NA	254743	AATTCATGGTGCCTCCATGGATGCCATCATCAATCAATATTTTCTTTATCATCATGCATGCATGCTTGTTATTATGGAACTA
239735	NA	NA	51	16.115	5	0.831462	NA	239735	AATTCGTGAAGATGATGCTAGTCGATGGCTGCTTCATCATTGAGCTCTTCCTCAAGTATGCTCACAGGAGTTTGAGAAAGAG
33854	NA	NA	51	20.179	5	1.94823	NA	33854	AATTCATTAAAGTGCATCGAGATGCGTTAGAAAGTGACCGAGTCTCATGCCAAATCCATCATTGGATTGATATCACCTTTGG
44031	NA	NA	51	22.831	5	2.69659	NA	44031	AATTCAGGTACTGCTGGGCTAATCTCTCTAACTCGGATATCAGGAGGAAGAAGACCATTTAGGGCTGCATGGATGCTTTCCA
105614	6	0	NA	NA	6	0.311756	105614	NA	AATTCGGATATCATTTTTAGTTTATAACAATCTTGAACCGATTAAACATCAAGAAAATCGAATTAGAGTTGAGCGAAGACAA
130886	6	0.6	NA	NA	6	0.11932	130886	NA	AATTCTTAAGCAGCATCTTGCTTCAAATAATTGAGCCAAATCATGCACAAGCAAAAAGATTGCAGTTACAGAGAATTTCCCC
248487	6	7.567	NA	NA	6	1.58788	248487	NA	AATTCCCCAGTTAAATCTTCAAATTCTAAAGGTTAAGATCTCCCTTTTCAAGTCTTAGGGAAGGGACAAAGGCGAGGTGTAT
281027	6	9.14	NA	NA	6	1.66162	281027	NA	AATTCGCCAGACTCTGATGCCCAAGATTCATTGTCTCCTGCTGTGAGGGACGAGCCCAGAGTTTTGTTACTGTAAGCTTGAG
213636	6	10.174	NA	NA	6	1.44275	213636	NA	AATTCCCTGGTTTTCCAAATACTTGAACAACCCATTAGGCCGAGCCCTCACCCTTATCATTACTCTCACCCTTGGCTGGCCA
240015	6	13.35	NA	NA	6	2.39718	240015	NA	AATTCCGGGCTTTAACAGCTTACAAGAAATGATGCATTGAATGCTCCATACAGACAAGTTAACCAGAGGCCTCCATTTTGAG
12548	6	13.652	NA	NA	NA	NA	NA	NA	AATTCCGCTTGGTTGTTGAAATGGTTTTCAATGCTCTTGTTTTTTGTTTGTTATTTGTTGATGGTTTAGTTTTAGGTTCCGT
230591	6	14.251	NA	NA	6	2.45286	230591	NA	AATTCACCCCTTTCAAGTACCACAAACTGTACTTTCTTTACATTCTTACACCCATTAGAACTAGAACCGCTGCTGCAACAGG
90184	6	14.821	NA	NA	6	2.80119	90184	NA	AATTCAGTGAGGAAACCAAATGCTGTATATATTTTCTTTTCCAACTGTATCAACTGTGTGAGACAGTGAGATTTCTTAGAGG
60496	6	24.145	NA	NA	6	4.84462	60496	NA	AATTCCTTCATAGCAGAACCAGCCTTCGGACCGAAGTTGCTTATAAGGACATGATTTTGGGTGGAAACAGAGAAATTAGCAG
245928	6	25.203	6	33.321	6	5.05873	245928	245928	AATTCTTTAATATTAAAATTCCAGGAAAATCGAGAAAAACTTGTTGACCCATTACTTCAAATTGTGTTAGTTTGTGATTGTA
160053	6	26.436	6	36.496	6	5.15783	160053	160053	AATTCACATTTTAGGGTGTGACTATTTGCGGAAGAATTGCAGACAATGTTCATTTTCGCACTCATTTGCGTGGATATAGCTA
269382	6	26.848	NA	NA	NA	NA	NA	NA	AATTCTTTGGCGGTTATGAATGTGCCTTTTTCTTTTTTCTCTTTCTTTTTTCTTTTTAAATTATTTGAAGATAGGGAATGGG
188092	6	28.664	NA	NA	6	5.78417	188092	NA	AATTCAAGATTTGATACCCGCATTAGCGAGTCTGAACTGGATGATTACAGATACAGATATTACAGAGAACTGCAGAGTGGTA
153177	6	34.384	NA	NA	6	6.88553	153177	NA	AATTCTTTGCAGGTGAATGGTGGAAATCAGATGTGGAAGCAGTGATCAATGAAGCTATGAGGTCTGGCCTGGCCCCAAATGT
294673	6	37.664	NA	NA	6	7.58468	294673	NA	AATTCAGGCAACAAGTTTGATGTGGTTCCATGTCTGCTGTAACTGTGATTAGTGGTTTTTCTATTCACTATCAACAAAGCTT
141136	6	41.521	NA	NA	6	10.3076	141136	NA	AATTCAAAATAAAATTCATACTATGTCATGCTTCCCTAGTTCTACTAGTGTGGCTCTAGGACAGTTGATTTTCTTTGTTGGT
188436	6	42.344	NA	NA	6	10.4822	188436	NA	AATTCATTTGCTTTCCCAACTTTGACCACCTCTCCTTCCTCCGATGCTGCTTCTCCATTTTCATCTTCATTCATTTGGATTT
232884	6	42.788	NA	NA	6	11.386	232884	NA	AATTCCTCACATGCATTTCATCAAACATTAACCAAGCAAGATCCAGCTGACCACATTTCGAGTACATATCAACCAGGGCAGT
218634	6	49.283	NA	NA	6	16.1103	218634	NA	AATTCTTCGGGGTTTTCCCAGACATCAGGGTCTCGCCCAATTGCCCATATGTTCACGCTGAGTCTAGTGTTCTCCGGGATGT
232150	6	50.242	NA	NA	6	16.61	232150	NA	AATTCATAAACTAGATGTTCTTTTCATGTTCATAAGGAATTAATTCGAACCAGTGCTTAATTGTTGCCTTGCCTGTTGCCAA
117449	6	59.852	NA	NA	6	18.3259	117449	NA	AATTCTTTAGGCTGCCTGATGAGTTCGAGAATCCCGAGTTCTCAACTGTGACAATTCAGCGAGATCTGTTTTATGGCTATGA
91927	6	62.441	NA	NA	6	18.7899	91927	NA	AATTCAATTTTCGGGATTTTGATGTTGATAGAGACCGTTGCAATATGGATTCTATTGAACTCTTAAAGAATCAAGGAATAGA
95036	6	67.92	NA	NA	6	20.056	95036	NA	AATTCCAGGATTTCTAGTAATGACTTGATCTGTGGGTGCAGATCAAGCTATATGGGAAGAGAGGCGTATACAAGGATTCCAA
247992	6	71.452	NA	NA	6	20.5713	247992	NA	AATTCAGGAGATCCAGGACACAAGGAGGAGCATTCCCTCCACCTATTTCTTGTATAGGGAAGAGCGGGAAGCCTTGGGTTAG
35744	6	74.179	NA	NA	6	21.2257	35744	NA	AATTCATTATTCAATTATTTCTGGGTAAATTTTGTATATTAATTTGGGAAATTAGTGAATAATCGAAGAAATTCTTTTTTCT
189604	6	77.675	NA	NA	6	21.2506	189604	NA	AATTCAGCTGAAGGAAGCAGTTGAGGAGCTCCTGAAGATCCCCCTTTGAGAAAATCTGTTTCTCCAGGATCATTTGAAGCAT
214860	6	78.549	NA	NA	6	21.2248	214860	NA	AATTCGGACTCTAAATTCTCAGCCCATACCTCCCGGATCATCACGGGTTTTGAATTACAATCGGAATCTTCAGAAAACATGA
212978	6	78.994	NA	NA	NA	NA	NA	NA	AATTCGAAAGCAGAGAACAGCAAGGGAAAAGGAAAAGAAAAAAAAACCTTCTTGGTCCAGCCTTGGGGAGCTGGAAGGTCGA
82041	6	79.63	NA	NA	6	21.3438	82041	NA	AATTCATTAGATAATAGAAATGGTGGCAACTGAGGCCACACAGCAGTGTGTAAAAGGTGCATAGAACATAAGCCCCACCAAC
34256	NA	NA	6	0	6	0.615281	NA	34256	AATTCTCTAGTTCTGAGTCAGAGCAGCAACTGGGCTCCCGGCTAAGGCCAACTCTTTTTGTACTTCCATTGCCTGCTATACT
239080	NA	NA	6	0.185	6	0.578519	NA	239080	AATTCCAGAAGAAGGTGTGCTGGGAAATCCTGGTAGCTGGTTCTGAACAAGGCATTGAGGCTGGACAAGTTGGACTTAGATT
118672	NA	NA	6	1.12	6	0.904025	NA	118672	AATTCGCCTCATTCCTTTGGTTGAGGAGGAGGTGGCCGGCGGTGAACAGGCCATACAAGGTGCCAATGGGGCTGCCTGGATT
43326	NA	NA	6	1.974	6	1.21065	NA	43326	AATTCATCAAACTCGCTCAGGAACGAGTTCGTTTCAAGGTTGCCCGAGAAGATCCGCTCCGGCATCGACGTCGAGTCTCCGT
254391	NA	NA	6	5.176	NA	NA	NA	NA	AATTCATGAAATTCGCGTTGTCCGTTTGGTTTCCGAGAAAATGTAAGAAAAGAAAAAGGAACAGAAAAAAATAACAAAAAAA
290216	NA	NA	6	5.916	6	1.01852	NA	290216	AATTCCGATATAAATGCTGAAGCTTGATAAGCTGACTATCAAATAAGTAATCAAACCTGTTCGAGACAAGAAGGAAATGCAA
143256	NA	NA	6	8.038	6	1.96372	NA	143256	AATTCGGTTTGAGGCTGATAGGTATAACATCATTAGACTCTGCAACAACAATTTTCGACTTCTTTTAAGAATAAATTGATTA
266830	NA	NA	6	10.028	6	2.3602	NA	266830	AATTCTTAAATTAATAACTCAAAAATGATTTTCATCACCATCTATAGAGAGAACTAAAGGGTGTAAGGAGTAGCATGAAATG
3946	NA	NA	6	27.07	6	4.47486	NA	3946	AATTCAGGACGATGGAGATTTGTGGCGCCATCACCCAATTACAACCCACGTTGCTGAGGTAGTTGACGATGGCAGGATTTCT
136733	NA	NA	6	29.767	6	5.03708	NA	136733	AATTCACCAGCTTTGTGGGCCTTTGAGGTATCACCCAAGAATAAAACTTCTAGGTCAGTATCCTCTTTGTTGTACCACCATG
222621	NA	NA	6	30.87	6	5.0055	NA	222621	AATTCATGTATAAGACAAATTGATATTTTATATAATCATTGGCAAAGTTTAGAACCAGAGGTTTAAAAATGGGTTGGATGGC
229053	NA	NA	6	31.979	6	4.69253	NA	229053	AATTCCCTGCCAAACAGATGGGTGTCCCAGTTAGTATCCTCTCCTTTACCCCTTTTTAGGGACCCACACGAAAAATTGTACT
262282	NA	NA	6	35.266	6	5.02383	NA	262282	AATTCCTCCGAAAGCCCATTTTTGTTGAGCGATCAAATATGCCAATTGCATCCAGAAATCGATCAATCTCAACAAGTACATT
191685	NA	NA	6	37.838	6	5.73871	NA	191685	AATTCAATTGGCGAACAGAAGAATTGCCCAATTTGCATTCTGGAACAGTCACTATAATTGCAAAAAATCCAACCATTACATG
46731	NA	NA	6	40.837	6	5.68387	NA	46731	AATTCGAACAGAGCTTATTGATCCCGATGCTCCAATTTCACCGGGAAACCAACTCTCCGTTCATGGTGAACCCCTACCCCTA
60735	NA	NA	6	43.06	6	6.12452	NA	60735	AATTCTTGATGTGGATTTTATATGCAGACACCATTGCAGACTCCAATTCAAACACCTTTACCAGGAATGGGGGACAACTCGA
65523	NA	NA	6	46.617	6	7.07373	NA	65523	AATTCTCGAAGAGAATTGAAGAATTGGCTCTTAGATTTCAAGTCTCCGACGAAGATGAAAGTACAACGAACAACGCCATGGA
76144	NA	NA	6	47.101	6	7.16761	NA	76144	AATTCGGCAATCCCAATAGTTATAGGCTATGAAATCATATATCTTATGTCCCTGATTCACTCCATAGAATCAAATTAGTTTG
156293	NA	NA	6	48.904	6	7.68233	NA	156293	AATTCACGCAGAGGCATTCATAATTCTCTGTAAGCTCCCTCTCTGTCTCATTCACATAGGGAGTAGGCTCGATCTGTGAATT
198110	NA	NA	6	49.66	6	7.82356	NA	198110	AATTCGTCCGGTGCAGGAGTCAAGGAGTCGTCGGCGATGCAGAAGAGGTTGCAGAGGCTGAGTAGAAATGTGTCCGAGGCTA
212485	NA	NA	6	49.908	6	8.92997	NA	212485	AATTCATGGTGTGAGTGTGTGTGAGAATTATATATGTTAATAAGTGCATCGCCACAGTCGAAGCCAATTCTTTTTCCGCTGC
229887	NA	NA	6	50.085	6	8.82897	NA	229887	AATTCAGATTCTATGGAATTAAAAATCATTATTTTGGCTGTGGAGTGTTCCTTGTGAAGCTCTGTTGTTTTGATGGAATTGG
212223	NA	NA	6	50.714	6	12.3988	NA	212223	AATTCGCTCCTTCTTCATCTTCTTGGTGATCTATCTTTGCTTTAGGCTTCTGTCTCCTCCCCATTCTAGCAGAGACCACAAT
131883	NA	NA	6	50.884	6	9.36847	NA	131883	AATTCCCAGAATGTTAACCGAAAGAACAGTCCGACTTGTGCCATAGTCAACCCCAGACCTGACCAGAGGATACGACGGACCT
145279	NA	NA	6	51.007	6	10.2282	NA	145279	AATTCTCTAATGCTGCCCATAAAATGGTATTTCATAAATAAATTTACATACCAGTACTTGCATTTAAAGACTTATCCTCTAA
187003	NA	NA	6	51.492	6	12.5373	NA	187003	AATTCTCCAGCATCTTCCTCACAAGAGTTCTTTTTACTTTATTTAATACAAACATGCCATGAGATAGGCCGTCTTTCTTGAA
132518	NA	NA	6	53.041	6	13.8355	NA	132518	AATTCACTATTACTTTTCTTTAGTTCCTGTTCCTTTGATCCTTATTGCAATATACTTCTCATACGACACTAAGGATAATGTT
183496	NA	NA	6	54.98	6	16.5581	NA	183496	AATTCACTAAGCTTCGCACTCTCATTTGCCTCTCCCTTCCTCATTCTCACCGGAGTTGGAAGTTGCTCTATTGAAATTTGCA
259945	NA	NA	6	55.286	6	16.7049	NA	259945	AATTCGTAGAGGTGATGTGCGATGAGGAATTTACTAGTGGTGGCCATTTGTGACCACCATAAAATGTCTACTCAAATCTTTT
89427	NA	NA	6	55.466	NA	NA	NA	NA	AATTCTTTATCTTCTACAAAAGGCTCCCATCAAAGATAAGGATTAGGAAAAAAAAGGTTGTTTTTCACTAAATGATACATCC
238887	NA	NA	6	55.777	6	16.5582	NA	238887	AATTCCAGGAAGAGCTAGTGCAGCTTGCAGCAGTGCTGAAAGGAGACAACATCCTGACAAGTTACCCAGAAAAGATTGGGAA
66620	NA	NA	6	56.306	6	16.5341	NA	66620	AATTCCCTCAGATCCTAATGCCTGGCAACTAATGCGAGAGAATTATGAAGCCATAATTCTCGAGGATCATGCTTTTTCTGAA
11011	NA	NA	6	56.588	6	17.2552	NA	11011	AATTCCCTGGAGATAATGTAATAATTTTTCTATGGGGCAATGTTATTTTGCAAGATCTGTTTTCACTGCTTCCATGGCTTCC
100773	NA	NA	6	56.726	6	17.5621	NA	100773	AATTCATTGACCACTTGCAAGAAAATAACATTCATTAGGAAAAAGAAAGTTCAATTACTCTATTGTGGAAAAGAAAAATGGA
87600	NA	NA	6	57.79	6	17.8712	NA	87600	AATTCTCAGAATTTGATTTGTTTTAAATTGGTTATTATTTTGATATGGAATATGAATGTGGTCATGTTTTTGAATGGTATTT
238942	NA	NA	6	59.26	6	18.3931	NA	238942	AATTCAACGGGAAGTCTGAGGAAAACCTGCAAAACGACGTCGTTTCTACCCGTTTCTCCCGCTGTTGAATTTCATGGTTGGC
255780	NA	NA	6	59.396	6	18.6336	NA	255780	AATTCAGACATGTCAGCGAAGTAACCCCTATTCATCTCATCTGCACTGCCCTAAATCGCATCAAAACAGTATTGATTGAAAT
106721	NA	NA	6	59.51	6	18.7235	NA	106721	AATTCATGAATTTGGAATCATTAGTATGGATTCCCCACAATCAGTACACAGATTATCCAAGTCTACCCATTTCTATGCACTC
44166	NA	NA	6	59.682	6	18.8075	NA	44166	AATTCTCAAATGGGTTTATGATTTCAATTCAAATAACTTACAAAATTGAAAGAACGGTGTAAGCAATGATCCAATTGAAGGT
212909	NA	NA	6	60.033	6	18.7111	NA	212909	AATTCACAAGGAGCAACTCAAATCTCAAGAGGTCAACTATTTTGCAAAGCCACCTCTAGTTAATATATTTATGCTAATAATA
207889	NA	NA	6	61.215	6	19.8531	NA	207889	AATTCACCACCATGTCAGCTGGTATCTGCATGAATACGTGAGGTAAGAGAATAGACACACATATCTGATCAGCGTGTATGCA
303134	NA	NA	6	61.381	6	19.8868	NA	303134	AATTCTCTCGCAACGATCAAAACAAGGAGGCTCTCAATCTTTTCTTGGGTCTTCGGAGGTCGGGTTCTCCCACTGACGGGTC
107181	NA	NA	6	64.003	6	18.6527	NA	107181	AATTCTCTGGTTTTGTGGAGAAAGAAAGAGAGAGAAGGTTGGTAAATGGGTTACGTGAAAATTTATATTACTTATTATTATG
289495	NA	NA	6	64.372	6	18.3274	NA	289495	AATTCATTGGACCACGTGGCGCAAAGATAACCATTTATTACCTTCTTCACTCATTATATTTGAACTTTCCAGAAATTTCTTT
232463	NA	NA	6	71.633	6	20.8489	NA	232463	AATTCTATCTTGGAATGTAAGAGGGGCCAATGACAGTAATAAAAGGATGGTTCTAAAGTCTTTCATTAAATCGCAAAAGGTA
174956	7	0	NA	NA	7	0.730681	174956	NA	AATTCTGATAGAGACTTTGTTCAATGCAGTTGATGATGAAGGGAATAGCGCATTGCATCTGGTTGCAATGGCCACTCATCAT
121344	7	0.333	NA	NA	NA	NA	NA	NA	AATTCCTGGTGCAGCCTTACAAATGCAATGGGAAATTAAGTGGTACGAGGTATGTCATCTTCCCTACTTAAATTTTCATCAT
208125	7	1.605	NA	NA	7	1.45638	208125	NA	AATTCCGTCCAAAAATCCTCCAGAACACATCATCGCTCTGCATCACCAGATCTAAGGTCGGAACAGCCGGTCCCACGGTAGT
253488	7	6.858	7	27.462	7	4.81162	253488	253488	AATTCCCCATTTACAGAAGCCTGCAAAACCATGGGATCCGCGTTCAAAAAGTATAAAGTTCACGACACATAATTTTCCATGT
231951	7	7.622	NA	NA	7	4.98474	231951	NA	AATTCTGAGTTGGTGGGTATGGTTTGATTGGACTTGACCCCAGTTGAAGTTGAAGCCTACAGGTCTGGCGGCCGGGAAGAAT
129470	7	8.395	7	28.47	7	4.90086	129470	129470	AATTCATGTCTACTGCAATCGCGCTAGAAGACAGTTGTGGACGCGTGTTACATTTGGCTTATATGCAGCCAAAAAGGTCTGT
148022	7	11.48	7	33.928	7	7.20741	148022	148022	AATTCTCTGGCCAAACTGGTTTTAAGAAATTTCTTGGCTGTTTATACTGCAGAGAGAGTATGAAGAGTTCAAAGTGAGGATT
203443	7	12.843	NA	NA	7	7.822	203443	NA	AATTCACAAAAATAAGCTTTTTGGAATTTTTGCTATATTTTTAGTTCTAAAGTCTGACTAGGCATATACACTTGTATGTGTA
111014	7	13.238	NA	NA	7	8.1765	111014	NA	AATTCATGGAAATTCACAAATTAAGAATTAAAAATTGGGCTTAATTAATCTAGATGGGGTGATAAACATCAATAATTGATTG
66525	7	14.317	NA	NA	NA	NA	NA	NA	AATTCAAGAAAATGTCGAATCTTCCCCTAATCTTCTCCTCTCCTCTTTTTTTAACTTTGTTGCTCTCTTTTTTTTCCTTTAT
24542	7	17.631	NA	NA	NA	NA	NA	NA	AATTCATAATCCCTGTTTCCATAGTTCTAAATTTTGACTACTTTAAGTGTTCTCAATATATGCTTGCATTTCAAATTGTTGT
87340	7	20.8	NA	NA	7	14.5554	87340	NA	AATTCATTCCATTGAAGGGTAGATCTGAAGGAGATGAGGGAGCAGAAATGGGAAAGGATTCAAGTGACAAGAGGAGCTGGAT
224331	7	25.035	NA	NA	NA	NA	NA	NA	AATTCGGGATGAGGGTTGGTGGATAGTGAGAATTACAGTGCTTCCAGCACGAGCAATATCGTGCACTTTCTCAATTACACTG
30390	NA	NA	7	0	7	0.785939	NA	30390	AATTCAGGGTCGCATGCTTCGATGGTGCTCATCTAGTCTAAGATTAATAGATGGGAGGTCCCAGAAAAATCACCTCCCAAAG
98859	NA	NA	7	1.374	7	0.518063	NA	98859	AATTCATGGCTGGAGACCTGTCTCTGGAACTTCCAGTTGTCGCCGTCGGCATTGAAGATGCCGCCACCAAGAAAATCAGAGA
55775	NA	NA	7	2.896	7	0.157926	NA	55775	AATTCACTAGTTTAGGTTTAATGATGCAGGAGCACTCATGAAGTATGTAAAGGTTAAATCACCTCAGTACCTTAAAGATAGA
258350	NA	NA	7	3.476	NA	NA	NA	NA	AATTCACGGAACACGATAACCCTAAAAATCAAAAATAAAAAAGCAAAAGTGAAAATTCTCTTTATTAAGTTCAAAACTAAAA
191990	NA	NA	7	3.978	7	0.749762	NA	191990	AATTCATTGAAAAGAATGTCCTTCTGTGCAAGAGTTTAGCTTTACTTTATTCATCAGTATTATAATTGAATGAGTCATTCAC
260224	NA	NA	7	5.921	NA	NA	NA	NA	AATTCACTAGCATTTCTGTTTGCATAATATATATCATGGGCCTATATCTTAACAGGTTAGACCTTTAGGAAAGTTGGTAACT
239150	NA	NA	7	8.69	7	1.58828	NA	239150	AATTCACCGGTCTTTGGAAATCGCCCGCCTTTCGGAAGAGAAAGGGAGCGGTTTCGAAATTTCTAGGGTTTCCGGAGCACGA
270319	NA	NA	7	11.229	7	2.16867	NA	270319	AATTCATCGACGGATCCCTCTCGGTCCGCCTCACTAGGGCTCTGATCGCTGGGTTCGCTGGTCCTGTCTTGGCTCTGGTTCT
252205	NA	NA	7	12.184	7	2.28503	NA	252205	AATTCTGGCATGGAGATTGCACTGGATCTATCAAATTGTGGTGCCAAGACCTCGATTGTTGTTCGAAGCCCGGTAATTCTAC
190331	NA	NA	7	13.939	7	2.06197	NA	190331	AATTCACGAAATTCTTTATCTCCTCCATGAGGCAATAGAAGTGATCGTTATTTGGCAAGAAGTAGAAACCTATAGTAGCCTG
249604	NA	NA	7	15.544	7	2.84299	NA	249604	AATTCACTCATTAAAGGGCTAGCTCTAGCAAGAAGTGGGGAGGAGGCAGTTTGGTGGTTTTATAGAATGGAGCAAGAGGGGA
134642	NA	NA	7	16.34	NA	NA	NA	NA	AATTCGTTGACCCGACATGGAGCTATACCAATCAAGAAACGTGGACCAATGAAAAAAAATCATTAACAACATCCCCACATTG
265690	NA	NA	7	17.878	7	3.17848	NA	265690	AATTCGGGTATGGAGATGAGCTTGATGAGGAAGAGGACGATGCCCGGTTGTTGTTTTGGGGCGAACAACTTGGAGGTACATT
210089	NA	NA	7	18.65	7	3.20389	NA	210089	AATTCACCAGGGTTCCCAAGATTGAAAGGACCCACATGTTCCCCTTCCATGAGGCGTATCAGGCCCTCCACCTGTTTAAACA
248483	NA	NA	7	22.869	7	4.02549	NA	248483	AATTCAGTAATTCGTATTCCTGGAAATTCAGACTCTGTTTGGCTGTGGAGAAAACTGTGGGAAAAAGGAAAATAAAAGGAAC
48829	NA	NA	7	23.627	7	3.98731	NA	48829	AATTCTCTATGTTATATTAGTGTTTAAGATGAACAAATGAGGTTCAAAGACGGATCGAGTTCATGAGAAGACATAGAACCAG
100565	NA	NA	7	24.241	7	4.07301	NA	100565	AATTCTTGAAATGGTCAAAGCTGTACCATCATCATTGGTGGGGGATGAAATGGGTGTTCTTTTCTTTTCTTTTTTATTTTTC
158232	NA	NA	7	25.482	7	4.37901	NA	158232	AATTCAGTGGGGTCGGGAGGGACAGGGACCCATAACCCATCACGCAGACGGATTTGGAGGCCCGGGACGTCGTTGGATCTGA
222711	NA	NA	7	27.883	7	4.88204	NA	222711	AATTCTGTGAACTTCATAAAACTTTTGACAGTAGAATATGGAGTCTGATCAAGCTGTCAATCATTCTTCATGCAAACTGAGG
108164	NA	NA	7	30.237	7	5.0461	NA	108164	AATTCCCGGTGAGGTAAAGATGCTCCAGAGTCCCACAGTTGTGACCCAATTCCTCCGGAATAACTCCACTGAGCATATTATA
43533	NA	NA	7	31.61	7	5.91939	NA	43533	AATTCAGTTGGTATCTGTTTTAGTCAGAAGTCTTGAGTTTCAATGTGATTAGTTTATGGAGAAAGGTAGTTCTTAGTGATTA
76162	NA	NA	7	32.248	7	6.02847	NA	76162	AATTCTCTGAAGATGCCAAAGAAGCTTCAGATGAAGATAGGATTTGGGATATACATGTATTTAGAGGTAAAGATCATGGCTT
241114	NA	NA	7	32.801	7	6.27307	NA	241114	AATTCATTTTGTGGGCTCCCGGCAAGATAGAACCTCTAGAATTAATACAGATCAATCCATCAATTAGTACTCTGATCATACG
171510	NA	NA	7	33.625	7	7.10706	NA	171510	AATTCTTTGATGAATACAACTGCTAATAGTTTGTCAATTACTATCTAGATGATTTTTTTATCTGTCCGAATGAAAACACCGG
144587	NA	NA	7	34.504	7	7.97541	NA	144587	AATTCATGGGTGCTTTCTAAAGTTCATTTTTTCGCTTGGGAGGCTAGATGCGGAAAGGTTATGAATCTAGATCAACTTTAGA
149791	NA	NA	7	34.882	7	7.79171	NA	149791	AATTCATTGAGCGACAAGAATCTTTGGCAAATCGTTTGCCTCACTATTCTTTGGATTGTATGGCAAGAGAGAAATGCTAAGA
136289	NA	NA	7	35.433	7	7.20421	NA	136289	AATTCTTTGGTTTCATTTTCTGTCTGGAGGGTGAAAGAAGCTTAAACCCTACTATAAACCCTTACCTACCTTACGTTGACAT
163982	NA	NA	7	36.726	7	7.78643	NA	163982	AATTCAATGGTGTTTGTCAATGGTGATGTGCTGTGCCTTGGATTTGTTGATGGAGGAGCAAACCCCAGAACTTCAATTGTTA
90193	NA	NA	7	37.294	7	9.92685	NA	90193	AATTCATGCTTCCCTTTGGTGGGTTTTGATTTATTTTTGTGATGATAGATATATGGTATTCCTCTATTTTCCCTTTGATGAG
141578	NA	NA	7	41.41	NA	NA	NA	NA	AATTCATTCTTCAAAATCCCATCCTAATGAAGCAAGAAAAGTAGCTTCTTTACCTGTGCTCTTGGAAGCCGAAATAAGGGAT
49495	NA	NA	7	41.883	NA	NA	NA	NA	AATTCTTTAGATGCCTTGCTATATGCCACACTGTGCTTCCTGAAGGTGATGAGTCCCCAGAAAAAGTTACATATCAAGCTGC
252501	NA	NA	7	44.598	NA	NA	NA	NA	AATTCATTGTTTCGGAAGAAGTTGTGAGTTGCATGAGTAAGGGCATCACGCATTCTCATAACAGATGCCACCTGCAAGTTTC
296046	NA	NA	7	45.434	NA	NA	NA	NA	AATTCGCAAAGTGCGCTCCTACCAACCAAAAAGCTTCTCCTAGTCTCCAGTGGTGCCGTTCCAAGACAGGAACAGACCAGAA
303806	NA	NA	7	54.942	7	14.429	NA	303806	AATTCGATGCTAAGTGGGAGGCTGCCTAATATCTACCGTTAGGGAATCTCCTATAAATAAATGTTATTGTCTCCATATTTAT
83439	NA	NA	7	55.383	NA	NA	NA	NA	AATTCAGCTAGAAAAAATTTTCCCATGAAGGTCTTTCTCCTTCTGTTAGGCTTCTACACAGCAAATGCACTGGCTACAATTC
143452	NA	NA	7	57.419	NA	NA	NA	NA	AATTCTGCGGCGACGCCCAAAGAATTGGGTTGGAAGGAATCTCGTGATCAAACCCACCTCCCAGACCCGATTTTCCGATCTC
114244	NA	NA	7	57.879	7	14.573	NA	114244	AATTCGTGAAGCCGAGCCACGAGTTCCGAGTCCGACACCATTTTTTCTGACACCGATATTGGGGTGGAGGGAGTACCTATAT
43588	NA	NA	7	60.303	7	14.5189	NA	43588	AATTCACGGCATCTTCTCGATGTGCAACATTTATTTCATTCAGAAGCTTTGCAACATTGCTTGCACCGAAGACCTTGTGGAC
56592	NA	NA	7	64.457	NA	NA	NA	NA	AATTCATTCACACTCCTATCTCATGAGTATTTTAACAATGGCTCTCAAGTTGGTTTTCAAGAGTGCACAAAAGAATTATATT
80860	NA	NA	7	70.551	7	16.0607	NA	80860	AATTCTTGTATGCAGAACTTGGTTTTTGCCGGAACTGACACTGCGGCAGTAACAATGGAATGGGCGATGTCCCTTTTGCTTA
132496	NA	NA	7	72.598	7	16.111	NA	132496	AATTCATGGAAAAGGGGACCCTAAGAGATCATCTATACGGTTCAAACGGGGACACCCAGAAATCGACTTCCCTCTCTGAGCT
101483	NA	NA	7	75.546	7	16.2974	NA	101483	AATTCCTAGCAGCCTCTCAAGAACAAAGAGTGGAATTTGGTTCTCAAGCATTATCATGTCTCGCTGAATTGAATGCATTGAG
271534	NA	NA	7	77.674	7	16.4598	NA	271534	AATTCAGGTTCTGAAACTTGGAACTTAAATTTAAAGTCATAACCGGGATTTTTGACTAATTGATCATGGGAATGCCATTTTA
79235	NA	NA	7	78.754	7	16.3232	NA	79235	AATTCGTTTATGTCGTCGCTGACTGGCGATACTGATAGCAAGCAACCCTCATCGTCGTCGGCTTTTCAGATTACGAATCTGT
30145	NA	NA	7	81.276	7	16.4984	NA	30145	AATTCGTATGGGGTAGTCGGTATCATCCCCAAACCAACGCTTGAAAACAGGAGATACGGATATTTTATTGGGACCCCGAGAG
80448	NA	NA	7	81.472	7	16.5856	NA	80448	AATTCAGACACAGAGGTTGAATGAATCTCATCTCTCACCAGGGGTGTTTTGCCGTCAACTCTCGCAGCTCTTTCATGGGCTT
197316	NA	NA	7	86.375	7	17.3958	NA	197316	AATTCGCCGGGAAATCACCAAAAACAACAGAATGTCACCAAAGCGTGACAAATCTCTCCGGACTTCAAAAAATTCAAACAAA
278900	NA	NA	7	87.44	7	17.6109	NA	278900	AATTCAAAAGCAATGATGCTACAACAGTAGAGAAAAACGATGATGAGGAACATGATGAGCAGTTGGATCCAGATTAGCCATG
141320	NA	NA	7	88.657	7	18.2837	NA	141320	AATTCAGATTTTGCGTTGGGTTCTTTCTTAAATGCTGTACTGAAGGTTTGATTGTTGTTGTTATAGCGTGAACGTAGTCAGA
198326	NA	NA	7	89.393	7	18.3174	NA	198326	AATTCACCATTGTAGGTCAAGAGTTTACCAAGAGCGGTTGGGGATTTGTAAGTATCTTTTCTGTCAGCTACAACATTCTTTA
207198	NA	NA	7	91.011	7	11.1412	NA	207198	AATTCAACCATGAAGCAAGTTCAAGGAAGTAATCCGTGCCACACCTTGGTGAGACATCAATGAGGATCTCTAAGAGTTGGTT
215359	NA	NA	7	91.328	7	18.7253	NA	215359	AATTCGTGTCACTGATTTCCACTCTAGTACTTGGGAAGCAGTTCGGTCGGTTGAGCAGCTCGAGGACATGGTGATCCCTTTA
257390	NA	NA	7	91.793	7	19.3265	NA	257390	AATTCGCTTGAGAGAGCCATTGATGAAATCTACGGTTTCTGTTGAATGTGAATTGCAGTGTGGCGAAGCTTGAAGCTTTCAA
196091	NA	NA	7	92.042	7	18.9823	NA	196091	AATTCGACGGCCACCCGAATCCAATGATGGGTTCTTCTTGGTCTTGAAAAGGCTCCACCCCACCCCAGTTAAAGCCCTACAA
271578	NA	NA	7	92.891	7	19.6826	NA	271578	AATTCAGGTGGCATGAGCCCACAGGTGAGGGAAAACATGGAGAAGGAATTACCAGAATCAGAGGACGTGTCAGAACCGAAAA
103514	NA	NA	7	93.808	7	20.3942	NA	103514	AATTCGTCTTTGAGCCTGAAGACGTTCCTTGTGGCGTCAGAGGAGAGGACTTCGGCATAACGGCCAGCCTCGATTAAATCAA
237132	NA	NA	7	95.18	7	19.9197	NA	237132	AATTCTTGTAGGAGGACACACATCAGAAAATAACCACATGCTGTAGTTAAGCTAGCATTTTAAACTGAAAAGGATCAACTTA
78391	NA	NA	7	95.808	7	20.914	NA	78391	AATTCACACTATGATGCCATAGACCTAGATCAAGATATCTTGGACATCTTTAGCATTCACTTAGGTACTCTCTGAGGTCTCT
87628	NA	NA	7	97.388	7	20.5573	NA	87628	AATTCGGAGTCGTTGCCGTTGGTCTGGAGCCTCGATGAGGTTGATTCACTTCTTTCTGGTACTGAGATCCACAAGGTGAGAT
215946	NA	NA	7	98.122	7	20.8466	NA	215946	AATTCTCCAATCAAGCAAGACTTGCTTTGCTTCTAGTATCCTTTCTTCTCCTCCAAGCAAGAAGGTCTTCAAAATTTACCAA
36767	81	0	81	0	8	0.294566	36767	36767	AATTCTTTACAGGGGAGGTAATGCCAAATTGATGTACAAAAAGCCTCATTTACAGCAGTTGCAAACGATTCCATGTTGGCTA
7517	81	0.732	NA	NA	8	0.684078	7517	NA	AATTCCTGGGTGACCAAAACGCGTCGTTTAGGGGATTCCAGTCCAAAAATCAATGACAGGAGAAGAAAAAGAGAGAAAGAGT
220318	81	0.94	NA	NA	8	0.704051	220318	NA	AATTCGATTCCAAATTGAAGGAGAATGGCGCGGAAATGCCGGATTACTTTGTGAGGACTCTGTTAACTATAATACATGCCAT
287963	81	1.124	NA	NA	8	0.668849	287963	NA	AATTCTTTCTGGTTCCTAAATTTGTTGTGGTTTTGTGTATAACCGTTCTGGATTTGTCATTGAATAATTGCCAGAATGCAGG
169223	81	3.084	NA	NA	8	1.72842	169223	NA	AATTCATGGCTGCCGGAGAAGAAGGAACCAGCGCCTCATTCAAGTGTGCTGCTTGCAGTTGCCACAGGAACTTCCATAGAAA
129090	81	3.742	NA	NA	8	2.06092	129090	NA	AATTCTAGAGATGAAAAAGGATGGAAAATGAGGTGATTTGAGAGGGATAGGGGTTTTGATAATAGTGTGTGTTGATACTTGT
244852	81	4.136	81	2.893	8	2.44489	244852	244852	AATTCGCTCCTTTAGCCTTAACAACACGCACATACAGAAAAGGCATGCGATCCACGAGATCGTACGCTCTCCGGCTGCGATC
138653	81	5.97	NA	NA	8	3.50236	138653	NA	AATTCATTTGATATTAGAAAGGGATTTAGTAAATCCTTACATACAAAGTTTTTCCCAAAATTAGTTTTCTATTGACATTCTT
179531	81	7.81	NA	NA	8	7.46812	179531	NA	AATTCATGTGTGCAGCCCATGGGGAGGGGGGAGTTGGAGCCCGCATTTCTTTAGACCCTTCAATGATTGGGAGATGGATGAG
191992	81	8.137	NA	NA	8	7.88548	191992	NA	AATTCAAGTTGATTCTTGACTAGGAAATGCGACCACTATTGGTTATTACTCTTGTCAATTTGCTGCAATGGGCTGCAAAATA
173747	81	9.358	NA	NA	8	9.435	173747	NA	AATTCAAGCTTTTTACGCATCATATCGCACTACTGTTGTGATGAATGCGCCGTTCACCGCAGTTCATTTTACTACTTATGAG
125221	81	10.272	NA	NA	8	9.60587	125221	NA	AATTCAGTGAGGAAGCAGGTATGGTTTTACCTCTTTTCTATGTATCCCTTCTCTTCTAGCATATGTTCGCTGAATTTCTGGC
294274	81	10.343	NA	NA	8	9.63461	294274	NA	AATTCATGTTTTAAGGCTTTGAGTGCCTGATAATCTGCTTGAGTCACCACCACCCCATCCCATGGATGGCCCGAAACAAGTG
48636	81	11.062	NA	NA	8	9.70166	48636	NA	AATTCGTAATTCCTATTATTTCCAACCCCCCACCCCTAGTGGCAATGTGTGGGCACTGCAGTTGATGGTTAAAATACTATTA
214747	81	12.973	NA	NA	8	10.0891	214747	NA	AATTCAGTTTTGCAGAAACCAGTTTGACTGAATTGGTCAACCCTATACAAATTCACCCAGTTAGATTGCCAGAACATCAGCC
87806	81	14.645	NA	NA	8	10.4608	87806	NA	AATTCACAAGTTCGCATTGGCTTCTAAGAATTTCATTCACTCATTTTCTGATTGTTTCTCGTCAATCTATGGCGATATCTCC
9379	81	15.264	NA	NA	8	10.4762	9379	NA	AATTCATCAATTCACTAAGTGATAATCTAGAAGCAAATTGGAAAGGTTGATTATTACCAATTTCATAATGTGAGGTATTTAT
26096	81	21.998	NA	NA	8	12.1944	26096	NA	AATTCTGTTTGTGGTATAGCCCTAGAATTTTAATTTGGAAGGTGATGGTTCATCCCGGTACACCACCATAGACTCCAAAGCT
267	81	23.62	NA	NA	8	12.068	267	NA	AATTCGATACTGATATGAATGCCCAAGGAGACTTTTTCTGGTCCCATGGATTGATTTCAGATTCTACACATGCACTTCTCAC
64597	81	24.381	NA	NA	8	12.0547	64597	NA	AATTCCTGTGAATTGCCCCCTTTCTGGGAAAAGCAAAATGGGTCTTATGTCAATGTGTTGACCAATTACCAAACAAACAAGC
156772	81	24.895	NA	NA	8	12.2721	156772	NA	AATTCCTTGTCCCCACAAGTACAAAGGCAAACAAAAAGGTGTGAAGAAAACAACCAAGCATGGTTGAATTGTTTTTCCAGTC
60463	81	27.322	NA	NA	8	12.319	60463	NA	AATTCATCAGCTCATTCTTCTCGCGGCTTTCTTCACCAGCAACAGGGAGCTCCTCAACTGCAGCACCATCCAGGAACATTCT
14094	81	30.563	NA	NA	8	12.9732	14094	NA	AATTCATCACTAGATAGTAGTCGAAAAGAAATTCAATAAACAGAGATAAAGGAGAAACATAGACATTCAATCATGAAAAAGC
59183	81	32.725	NA	NA	8	13.7403	59183	NA	AATTCTCCCAACCTTGCCCGCTCCATTACTTTGGGGATATGGGATCGAAATCTGATCTCGACTGGTTACACCAATGGTAACC
238135	81	33.722	NA	NA	8	13.9561	238135	NA	AATTCGACACTGAAACCCAATGATCTTACGTTTATGTGTCTTCTGAGTACCTGCACTGGTGGGGGATCTCTTGGGCGTGGGC
248403	81	35.25	NA	NA	8	14.5938	248403	NA	AATTCTCCCCTCGTATATACAATCATGAAAATGAAAACACCGTGATCTTTTCTGTTGCTTGAGCGATCTTCTTTGGTTGGTT
284659	81	35.738	NA	NA	8	14.6478	284659	NA	AATTCCCAAATTCCCACCGCCCAATAATAAAAAACAAACAAAACGCAGATCTTGGAAACAGGAATCAGATCAAAACAGATAA
93273	81	36.958	NA	NA	8	14.7944	93273	NA	AATTCCCCCAGCCTGGATTCCGGCCAGCAGAACGAATTGAGGAGACAGGGCGCCGCCTAGCGAATTACGCTGCAAGTTTCGA
87734	81	38.03	81	45.082	8	15.2226	87734	87734	AATTCGCTCAATGCAGTCAAAATTGCAAAAGATAAATAGCTGCCTCAATGCCAGTCTGTGCGGCTTCATGTACCAAAACTAC
216503	81	39.81	NA	NA	8	15.4864	216503	NA	AATTCCTAGCTCTTTATGTTTTAGTATATATTCATGGCTAGGTCATGTAAAAATGTTCATTCTCCATGGCCGATGTTTATTC
305598	81	40.715	NA	NA	8	15.6671	305598	NA	AATTCGGGTAAGCTAATGCGCTGATCGCCACACGCCGACTTAATGAATGATCCGGTTTGCCGGTTTTACCAACGGCACCAAC
7625	81	43.383	NA	NA	8	15.9412	7625	NA	AATTCGTTTACCATGGGAGGATCATTCAGCAGTACAAGGAAAAGCAGCGCCGAGAGCAATGGGCATGGGAAAAAGAGGAGAG
247008	81	45.324	NA	NA	8	16.1406	247008	NA	AATTCAGTGGTATTTGCCGTGCCCCCCCGGTTTCTCTATTGTATACAACCGGAAAATTCTCCTTAGTTCCAAAGGCAATAGA
108527	81	47.36	NA	NA	8	16.6726	108527	NA	AATTCATGGTCGAGATTGGAAGACCAAACGCCCCGGACTTCAACGGGGGCGGAAGTCCGAGGGGGATCGTCGGTGGGCATGG
291650	81	49.606	NA	NA	8	17.3238	291650	NA	AATTCATGATGATGTGGATGCTATTATGCAGGCAGTTTTGGAAGAAACACACACTAGGACAGTTAGATCGTGTGCTTGGTCA
137975	81	56.264	NA	NA	8	18.6459	137975	NA	AATTCATTGTTTGCGTGGCTTTCTTTGAAGTTAATATCTGCGATGTTTGGTGTGTTTCTGGTGATTTGTTTGAGTTGCTTTT
211320	81	56.753	NA	NA	8	18.9524	211320	NA	AATTCATTTATTCTTTTATAATAAAGGGAAAGAAAAGAAGTTATGAAAAATTAAGGGTTTGATTACATGAAACATCATTAGA
202049	81	56.872	NA	NA	8	18.6255	202049	NA	AATTCGGTCAATGTGTCTATCCTCTAAGGTGCCTGGACTGCTATCTTAAATTTTTTTACAGAAAACGCATGATATGCATGGC
248127	81	63.953	NA	NA	8	20.733	248127	NA	AATTCATGAATATTCCAACCATATTTTTTCATAATATTCATTCTTAATACAGGGACTGGACCCACTGGCGGTATCAGCTGTG
287743	81	65.873	NA	NA	8	21.0884	287743	NA	AATTCACTTAATTATGGAGATGTCTTCAAGACAATCATGGAAACTGCACCAATGCCCATGAGCCCCATAGAGAGTTTGGCCT
173942	81	70.871	81	70.056	8	21.9403	173942	173942	AATTCACGAATGGCCTCTTAGTAACCGGATCGATCAAAAATCTCTCAACTGGGCCTGAAAAATCCAGCCCTCCCGCGAATAT
39388	81	73.869	NA	NA	NA	NA	NA	NA	AATTCACAGCTGTGTTTTACAGTCTTCAGAATTGGAGGGTAAGTAAATAAGTGTTTGAATTTAGGAATTATTTATAGAGAGT
240490	82	0	NA	NA	8	10.0749	240490	NA	AATTCGGATTGATTATTTTTAAGTTCGGATTGGACTGAGGTACTTATCAACCCAATCCCATCCAACATCCCAAGTTGAAGCC
13708	82	0.863	NA	NA	8	9.79867	13708	NA	AATTCGGTTGTATGGCTTAAAGGATCGGAGAGAGCCCAAGCGAATGGAGCACTGTGATCCATGTCTCCGCCGCTGGAGAGAA
276964	82	1.177	NA	NA	8	8.78939	276964	NA	AATTCAGCTTTCATGGCCCTCTACGCCTTCGCGGCCGTCCTTATTTGCTGGGTTCTTGTGTGCTACCGCATGGCCTTTGGTG
229530	82	1.253	NA	NA	8	7.56549	229530	NA	AATTCAAAAGAGGGGATGGACTTTATCAAAAGTGTATGAGGAGTCCATCAACCATCTTCTTCTCCATTGCAAAAAGACAAGG
169498	82	1.51	NA	NA	8	9.90344	169498	NA	AATTCGCCCCCAGGATCAGCTATAACTCGAGAGTTTCCAAGATTTTGCGATGATGATTCTGTGCGATTCTATTGAGGTCCGG
105442	82	2.423	NA	NA	NA	NA	NA	NA	AATTCGGGGAGCCGGGTTGGTGAGTTAGGGTTTTTGTTTGTTTGATTGGATTTTGTTTTTGTGAGTTTTTCAGGCGTTATTG
28513	82	4.819	81	21.185	8	11.6916	28513	28513	AATTCATCGGTAATATCTATTGTTTCTGTGCTGTCTATATGCTGGTTAATTTTTAATCATGCCTTGAACGGAAAAAAAGAAA
206199	82	6.468	NA	NA	8	0.397029	206199	NA	AATTCAGGAAATAATAGTAAAACTCATGTTCAGTTCTCGAGGACCACCGCAATGTGTTTTCTGCATACTATCATAACCATAA
239040	82	12.996	81	54.244	8	17.129	239040	239040	AATTCAGCGAGTAACTCAGCATGTCCACTCCACGAACCCAGAGAGCCTTCTTCGCTTTCCCACTAGGAATGAAATCCTCGAT
207821	82	17.774	NA	NA	8	20.6443	207821	NA	AATTCCGTCTGAGGAAGTTGAAGAATGATGAATTGAAGACAGCTGCAAAGAAGAACGGTGAAATCATCAGCACAAAGAGGCA
137872	82	20.689	NA	NA	NA	NA	NA	NA	AATTCACGATTTTGCCAAAGAAGTCTTTGGGAACATTCTCAGAGATACTGGCAATGGTCCTATACTCATCTACCCAGTTAAC
282087	NA	NA	81	0.854	8	0.370721	NA	282087	AATTCACCTGACTAGTGAGGTAAAAGAGCCTCCACAGGAATAGATATCCCAAAATGAAAGCCACCAGCTCACATTGATTTTA
76529	NA	NA	81	1.452	8	0.850907	NA	76529	AATTCTGTGTTTTTTTTCCTGGTGTCTCTTCTGTAAACGGTTATCTTCAGTCTCTTCTTTCTCCATTTGTTTTTGGTTTTAA
195260	NA	NA	81	1.624	8	0.379385	NA	195260	AATTCATTTACCTAACAACCCAAATTCATCAATGCCGCCACAGAAAATGTTTGATTCCATTTTCTTCTTCAATTTCTGTTTT
226191	NA	NA	81	2.269	8	2.00165	NA	226191	AATTCATCTGTTTAACATTACTAGTAAGAACCTCTGTTTCTTGTGCTCCAAGAAACAGGTCTCCAGCGGGAGTTTTGGTAGG
29336	NA	NA	81	2.56	8	2.9566	NA	29336	AATTCCCCCACCAATTTTGATTTCGAATGCCTACTGTATGGTAGGTATGCCACCCTTTCCTTTGGTAGTGTGTTGACCCTGC
296897	NA	NA	81	3.665	8	5.87875	NA	296897	AATTCACTATATAAATACTCTTTGATTATGAGTATGTTATCCCACCAACTTTTAGTTATCCAATAAATCCTACAATTAAATG
177282	NA	NA	81	3.729	8	4.36074	NA	177282	AATTCGGTCTCTCCATCTACATTACCGCCAAAAAATTAAAACCAATGAAATAGCAGTGAACTTGAAAAACCTAAAATATCCT
37466	NA	NA	81	3.965	8	6.05407	NA	37466	AATTCATTATTTATTTAATGATGTTCTAATTTCACTTTTATCTATCCTTATTCGATGTATTATACTTTATGAGCATTCTTTT
126376	NA	NA	81	4.083	8	4.1274	NA	126376	AATTCTTGTTTCAATAATACTGAGTTTGTGGTGTAAATGATATTGTTGGGTTTCAGAGGTGTCAGTGTTGGGGGCAAAGGTA
150591	NA	NA	81	10.692	8	9.78478	NA	150591	AATTCGGCGTGAGGTAGCCATCGACGATCAGATCTTGGAACACAGACGAGTAAAACTGCACCGCCTTGCGCCAGCCTTTGCT
138240	NA	NA	81	11.19	8	9.90284	NA	138240	AATTCCTAATTTTCCTTGTTTATCCCTTTTTCTCCTCTTCTTTCTACAACCAAATGGGGTTTGCAGTATTGTGTTGTGGTAT
40351	NA	NA	81	15.788	8	11.2061	NA	40351	AATTCAGATTACTTGGCGGTCTCAGGCGAGAATCAGAGAAGAAATGCCACATCTATGGTTCTCCAGCGCCGTCTGTTTTTGA
108157	NA	NA	81	20.099	8	11.6333	NA	108157	AATTCGCGGCAATTTTAGTGTCAAAGGAGAAAGAGAAGGCGCGATTGGAGGGCGTGAGTTCCTCGAACTTGTCCAGAGCCGT
257253	NA	NA	81	23.456	8	12.0111	NA	257253	AATTCTTTGAAGCCTAAAAGAACAGTGGAGCAAGCAGTGACTCTGATCTTCATCATGACAGGATCAATAGCACTGGTTATTA
32670	NA	NA	81	30.159	8	12.8988	NA	32670	AATTCAGGGGTTTTAGGGTTTGATCAACTTGATCAGGGCTGGGGGCACCATAGCCAACTCCTGCACATTTTGTTAGTCTTTT
70866	NA	NA	81	33.059	8	13.523	NA	70866	AATTCATATTCCGATGAATAATCCGACTGCTACCAGAATCCCCCGATTCAATCAATTCCCTCAGCCCCATATTCCCCACCTT
209611	NA	NA	81	38.205	8	14.3091	NA	209611	AATTCATGTGGGTGTTTGCACAATGGCAAAACTAAAATTTCTTAGAACCTTTGCTTTTAGGACATACTAAAATTTCTGTAAG
167551	NA	NA	81	40.13	8	14.4264	NA	167551	AATTCAGATAGTAGCATTTGCCCCAATCATAATTCCCAAAATCTTAGAATCTATTTGTTAAGCTCATCAACCAACGGAAAGA
47070	NA	NA	81	42.686	8	15.0038	NA	47070	AATTCACGCATGCCCTGTTTGGAGTCATGTGAAATTCGCTTGACAGCAATTTGGGTCTGGGAATTAGGCAACGTTCCTCTGT
252713	NA	NA	81	43.103	8	14.922	NA	252713	AATTCGCCGGGCCAGGAGGAGTGGAGGTGATCGGTCGCTTTTCAACCCTGTTATCGTCCTCCGCGGTTCTGCAGATGTAAAT
93621	NA	NA	81	45.492	8	15.3776	NA	93621	AATTCTGGCCACGGCGGTGTGGTCGATGGTGGCGCTACCCGGAAGTTTCTGCAGCAGCAGTCGCAAATCGGGACGGTGCACC
256816	NA	NA	81	48.551	8	15.7999	NA	256816	AATTCATTTCTTGGTGTGCATGGAATTGGAGGGTTTAATTGATTCTTCATTTATATTCAGTTCATAAGAATTTTCTCAAATT
286202	NA	NA	81	48.895	8	15.837	NA	286202	AATTCATCGTCGATTTCGCTTTCCTGGGTTTTGAAGTATTCTTGATTGCTTATTTGCCTTTTTTGCTTTCTTGAAACCTAAT
267424	NA	NA	81	52.793	8	16.5528	NA	267424	AATTCATGCACACGTACTATTTTATCCAACATTAACTTTTAGAAATATTTGATTAAAATAATGAAATAATACCAATATTTGG
94650	NA	NA	81	55.977	8	17.6053	NA	94650	AATTCAAGCCAGAACGGTGGCTCAAGGATGGTGTCTTTTTCCCAGAAAACCCATTTAAGTACCCAGTTTTCCAAGCGGGGAT
155321	NA	NA	81	57.805	8	18.1448	NA	155321	AATTCGTAGCTGGTTGAGACCGGAGAGGGCGTCTATGGGGCCACGGAGAGATAAAGAAGGTAGAGAAAGAACGGCGACTCGA
153612	NA	NA	81	57.961	8	18.2944	NA	153612	AATTCATGATAACGGACAGAGCATTATTTTTATGAACATGGTGCTCCTCTGCCTTGTGTAAAACACAATGCTTCCCAAAGCA
283247	NA	NA	81	59.282	8	19.0115	NA	283247	AATTCCTTGGGTGCCTATACATAGGGGATGGTCTTATTTGGTTAAGGCACCAAGCACGTGAGAGCAATCTAGCCTTGTAAAA
94776	NA	NA	81	60.47	8	20.1649	NA	94776	AATTCACGGAAGATGCCATTGGGAGAGTAGAAGATGATGAGTTAGTGAATGAGGATGATATGAAGCCTGATGAGGCTGTGGA
36914	NA	NA	81	60.736	8	19.5505	NA	36914	AATTCATTCTCTAGCTCACACATAAACAGCTTCAAGTAGTAGTAAATAAACAATGAGAGGTTTAATTGGTGGGTGGTGATGT
161061	NA	NA	81	62.827	8	21.0123	NA	161061	AATTCATAGAGGAGATGCCAATTGAACCAGATGCTATGATTTGGAGAACACTTTTAAGTGCTTGTACGGTTCATAAGAACAT
263725	NA	NA	81	62.97	8	20.9363	NA	263725	AATTCAGTTTGGTTTCTCTTTCGAATCTTCTGAATGCGCATAGTTTTGATCCGAGCTCGAATATTCTTTTGAATCTTTTAAA
16132	NA	NA	81	71.079	8	21.6653	NA	16132	AATTCAGCTATGACCCCAACAATGGATTGTTGACTTTCACCATCCCCATTCCAGAGGAGGAGATGTACAGATGGTCCATCGC
69867	NA	NA	81	72.996	8	22.1362	NA	69867	AATTCGCCTAATTGACCATGTGATGTAAACTTGGAAATATAATAGACCGTCTATTCCGAAACCGTGGGCTGGAGAGGCCCGG
35278	NA	NA	81	73.718	8	22.2761	NA	35278	AATTCTTTGGAAGTTCATCATCCTTAAATGTTGTAGATGCCAAAAGAAGCATCCTCTTTCCAGTTTTGGTTTTGGAAAACTG
125895	9	0	NA	NA	9	0.773497	125895	NA	AATTCGTCAATTTTGTCTGGATCTTCTTGTGCAGATAACAGTGAGTGGGATTTTCAGAAATACGGTCACTAGAACCTGTGGC
228052	9	6.184	NA	NA	9	1.88017	228052	NA	AATTCCCTGGATAGATTTTTGATGTTTTGTAATACATCCTCCTTAACCTGGATTTTGTGTGCCTGTCCTTAATCTTCCCCTG
185055	9	9.594	9	21.78	9	2.03505	185055	185055	AATTCACAGAAGGATTTCAGAAGTCTTCCCAGTTTCAAACAACCACAAGTACAGCAACTAAAACAATTTAAGGGCAGGAACT
10616	9	15.247	NA	NA	9	2.42847	10616	NA	AATTCTCTAGTATCATGAAGCCAATTGTTCCTTGCGATGTTCAATTTCATTACAGGAATAAGGTTAGCAAAGAAAGCAAACT
113032	9	15.515	NA	NA	9	2.45648	113032	NA	AATTCTCAGAAATGAGTCGGAAACCGCCATCTGTGGTGCAAGCATCAGACTGGAGAAGATCAAAGCAATGATAATTTGGACT
166845	9	21.067	NA	NA	9	3.3777	166845	NA	AATTCTGAGGATTTTTGGGGTTCAATTCTAGGATTACATGAAACGGAGGATATGTACTTTTGTTACTGCAGATGATGTTCTA
271692	9	31.06	NA	NA	9	5.78692	271692	NA	AATTCTGCTTTGGAGATAAATATTTCTCGAATGAGTACTGGATCTGAGATGGTGACACGAGATGTCGGTCCAAACCATACCA
242728	9	31.849	NA	NA	7	11.0122	NA	NA	AATTCATAAATGTTGCTATCAACTTACCACCAATTATTCAACCCTAACCAATATTTAAGAGAGTGGATCTTGATTAAACATC
153129	9	33.113	NA	NA	9	6.72467	153129	NA	AATTCTCCTCTTCTTTTCTTGACAACCAAGCTGAGGCTTAGAAGAGTAGTAATGCCCAGAGCCAGAAGGGGAAAATCTTTGA
178686	9	34.029	NA	NA	9	7.44168	178686	NA	AATTCTTTGTTTGTTTGATAAAAAAACGGAGGAAAGTAATAGAAAAGGAAAGAGATTTTTGAGCCCTTTCATGTTTTAGGTT
196515	9	37.384	NA	NA	9	7.44175	196515	NA	AATTCACCACCCAAACTACAAAATCGAATAAAATTTCGCGTCAAAACGCGAACCCTAGAAAAGAAAAAGAGCATGAATAAAT
284391	9	38.372	NA	NA	9	5.88641	284391	NA	AATTCATTGGATCCTTCTGCATAGGTTCCGGAGAGAGCTTGACCTGGTTTTGCAAATCAAATAGGTTGTCTTAGGTTGAAGA
120090	9	39.117	NA	NA	9	6.68612	120090	NA	AATTCACACTTGGATTTCCGCCACCTGTTCTTCTGGCTGTGAATGCTGTGATTCTCGTTCAGCTCTCGGTCCCGGCCCCGGT
115686	9	39.775	NA	NA	9	7.37244	115686	NA	AATTCTTTCAGTAAATATACGTATAGAATCAGCACTATAATAAGCACATGAAATGTCACCAAGAACTGGAGTAATAGATCTG
121886	9	40.328	NA	NA	9	8.3468	121886	NA	AATTCAGTGAGATTATAGATACCTGTATGCATTGCTAGTGTAATACTCAGTTACAAACCCAATAATAAGTCCAGCCCAAAGA
273900	9	44.556	NA	NA	9	12.5985	273900	NA	AATTCATGGAGTAAGTGTTGGAAAATTGGTGAATGAAAAGAATATGAATTGTGTGTTAATGGTGTAATGAGAAACAAATGTG
117666	9	46.471	NA	NA	9	14.3308	117666	NA	AATTCCATTATTTGGAACCATGAAGTTTATTCATGCTTGTTAAAAATCAACAAAACCATTTTACAAATCAAAGAAAATAGTG
237030	9	51.283	9	62.574	9	18.2921	237030	237030	AATTCACCTTGCTGTTGTCATTATGCTTGTATCCTCTCTCTTGTCATTTACTTGATGGATTTGAAGTCGGAGCTGAAGGGAA
132523	9	55.565	NA	NA	9	20.1272	132523	NA	AATTCACCTCTGTTTGATTTATCAGAAAGGAGGGGAAAATAATGGGAAAAGGGTGGCAATTGGGCATATCTGAAGATTTGTG
196852	9	58.161	NA	NA	9	22.1342	196852	NA	AATTCCCAGCAAGAAATGAGAGATGGGTATTGATTCAGGAAGTGGGAATGGTGAGTTCCTTGTGGGAAATCAAACATTTATA
121743	9	58.835	9	68.085	9	21.8971	121743	121743	AATTCGCCCAAATATGTGAAAATGATGGTGGATGGTGTTCGGGATTTGGATGAGTGGAATGCGTGGAAAAAGGGAGCCGAAG
53613	9	60.236	NA	NA	9	22.9902	53613	NA	AATTCTTTTGGTATTGGAAGCCAAACCACCAACACTGCTACAGGTGGTGCACAACCAAACACACAGGTGATTTTTGTTGTGA
60411	9	62.039	NA	NA	9	22.8654	60411	NA	AATTCATCCTGCAATTTCGAGCTCCGATCGCTGCTCTCAGGTTTTGTCACACCCCTCTTTGTTAGGGTTTCTTTTATTCTAT
37118	9	86.867	NA	NA	9	22.7458	37118	NA	AATTCATGATCTTAACGAAGTATATACTGAAAAGAAGAATTTTTGAGGCCCTACCAGCTTTGAGGATCACGGCCCACAAAAG
264816	NA	NA	9	0	9	0.079121	NA	264816	AATTCCTTTGGGGTGGGGGAGCTTTGGAGAGGAAGATTCATCTTATTAAATGGCCGGTTGTTTGCTCGGATAAAAGTAAAGA
101355	NA	NA	9	5.176	9	0.244442	NA	101355	AATTCTTACGCCCAGCGCATCCAAAAACACAAAACCAAGAGCCCTGCATCTCATGAACAACCCAATTGCTTTCTTCGCAATC
133406	NA	NA	9	6.622	9	0.346486	NA	133406	AATTCAACCTGGGGTTCAGCTCAATCTTGGTGAAATTCATATCACCAACCAATCAACAAGAGTCTTGGATACTCCAAATGCA
287358	NA	NA	9	15.556	9	1.39056	NA	287358	AATTCTGGCTGCAGAAAGACGTCATCACTGTTTGAGCCGCTAGTGACATCAGAGCAGGAGGTGGTGGAAGCCCCTTCTCTGT
255004	NA	NA	9	18.914	9	1.64266	NA	255004	AATTCATCAGCATATAGAGTGAGCACCAAGACATAACTGATGAGAAGATCTTTCTTCTCTTCAGTGAGTCTTCTCGAATCTG
286855	NA	NA	9	20.844	9	1.88025	NA	286855	AATTCAGAGCTGCCAAAGAAGGGAGGTTCTCCAACCAGAATTAACTCTTTACTTGTCATGCATTCTGTGTGAACTATAACTC
258140	NA	NA	9	33.277	9	3.42706	NA	258140	AATTCATCGGAATGCATAGCATGTGATGCGGTGGATGGGAGCATGACGTGAGGAGATTGTGATGGGTGGACAAGCGTGAGGA
133704	NA	NA	9	34.536	9	3.71315	NA	133704	AATTCGCTGGACGCTAGTGGTTGATGATCAGAGCCCATGTACATAAATGCATAGACAGATCCTCCCATGCCACCTCCAATTA
237498	NA	NA	9	38.095	9	3.89574	NA	237498	AATTCGGGCTGGGGAAAGGATCATATTAATTTTTTGCATTAATTTGGATGGGTTTTGAAAAAAAAATTGGCAGAATAAGTAG
205232	NA	NA	9	44.636	9	4.83912	NA	205232	AATTCCCTTGTGGAGAAGTATACATACAGGTAAATTATATAAGAGAAGAACAATTTGAAAATCCATAGGCTTTGTTTTTCCT
54678	NA	NA	9	47.974	9	5.26266	NA	54678	AATTCCTTGGGAAGAGTTGGAGCAAAGTAAGTTCTTGAATTTTGCATGTGAGTATTTGTGTTTATTTATGTGTGTCAGTCAC
277728	NA	NA	9	49.957	9	5.8117	NA	277728	AATTCTTGGGCCCCTATAAGAGCTAGCTTTTTTGCTTGGGAGGCAACTTGGGCTAAAATATTGACACATGACCAACTTAGAA
254101	NA	NA	9	50.624	9	5.41252	NA	254101	AATTCAGTGATTGCTGTGTGTAAACTGTCAGCTGATTTGTTCCCAGACCGGGAAGTGTCTGTGACTTCGGTTTCTGTCAGCG
119033	NA	NA	9	52.457	9	6.42645	NA	119033	AATTCGTGCTGATGAGGTGCGGTTGCTGGTTCTCTGGCTTTTGGAGCATGAGAACCAGACTGTGAACATGAAGGCGATGCTG
135190	NA	NA	9	53.128	9	6.8862	NA	135190	AATTCCGGCGGAGATGAAGCAGAAGAAGAAGACTGCCAATGGGTTTTGGAGCAAAGCTTCGTTCATGAACTGGTCGATGGAC
126497	NA	NA	9	54.554	9	7.05476	NA	126497	AATTCCGGCAAATGCTACCAAGAACTCCGCCGCGTCGGTTTGGCTCAATACATTGTTCACCACCATCTCCAATGCCTTGAAC
271358	NA	NA	9	54.73	9	6.99055	NA	271358	AATTCAGCTGCATCCATTTACGCGCCTTTTCTTCAAGCCTAGCCTCGGCCTCCGCCGGCGACGGTAAGACCGTGTACGAAGG
212874	NA	NA	9	56.797	9	7.46376	NA	212874	AATTCTTGAGAAATTGGGAGACTTGCAGGAAAATGAACCATTTCGAACAGCATTGAATAGAACAGTTTATGACTCTGTAAAA
300699	NA	NA	9	58.075	9	8.77386	NA	300699	AATTCACATGCAACATATGTTGCCAGACAAAAAAATATAACACAAACATATTCTTTGATACAACCAGGGTCGTTAGAAGAAC
73205	NA	NA	9	58.551	9	8.89456	NA	73205	AATTCCTTAAAGAAGCCTAACACATCACCCTTGACAAAGTCCCAACAAAGATGCCAAAAACCCATGGTAAACCCATCAGACC
184295	NA	NA	9	60.72	9	16.096	NA	184295	AATTCAGCAGTTTCCAAGTTGAACATATCGAATCTGACTGACCCACCCAAGCCTAAAGGGGCGGCTTGGGTTGAAAACTTTA
36770	NA	NA	9	61.036	9	18.1128	NA	36770	AATTCCATGGATACTCACTCTCTCTGCTGACTCCTCCCTTGTTGCAGTCCTCAAAAGGACTCTGGTTTTTTTTGGATTCAAT
253165	NA	NA	9	61.263	9	16.1637	NA	253165	AATTCAGACTATGTGCGTGCTTCTACGCCCATATGAGTTCGGATTTTCAACTGTTCTTCATCTATTAACAGAATAAATGTAT
256780	NA	NA	9	61.555	9	13.7608	NA	256780	AATTCTGAGCTGATTGGTTGCTTGGGGAAGGTGGAAATTGAAATGTTATTTGGGTTGTGTAAAGATTTATATGTATGTAGTA
217821	NA	NA	9	63.066	9	18.8846	NA	217821	AATTCTCCAAATGGGTTATCAGATAGACCTAATCGTTTGCCTGTATAAGTTCTTTGTGGAAAATTTAGGACAATTTTGCAGT
302968	NA	NA	9	64.26	9	19.6219	NA	302968	AATTCAGTGCCCCAAAGAGCAAAATAGGCAATGTAGGAGATGGGTCCCGAAAAGTGAATCCATTTAAGCGGAGGAAAGGACT
103522	NA	NA	9	66.047	9	19.5587	NA	103522	AATTCTGGTTCTTGGACAGTAGACTCTGTGCTGCGTGGTTAGTGTTTAAACTCGGTCCAATTTAGAAGGCAGAAATGGCTCC
174628	NA	NA	9	67.562	9	21.8248	NA	174628	AATTCTCAAATAGGATTTTGTTCCGGAAATCAATTGAGAGATGTTTATAAGAACTGTTTTCAAAAACTTATGTTGCATTTGC
251328	NA	NA	9	69.958	NA	NA	NA	NA	AATTCCCTCCATGGCCGCCATAGACGATTGAGAGAGAGAGAAATGAATTTGATTTAAATGAAAAAACAACGGCGATATGAAG
130162	NA	NA	9	71.318	9	22.5796	NA	130162	AATTCATCAATAGTTGAAGTCTTCCATCCGACGAGAAGCCCCTTGAATCAATCGAGCTAAACTCTGCACCACCTCTGACATG
61506	10	0	NA	NA	10	0.322396	61506	NA	AATTCTTAGGGGTTCCCCTATATTTCATATCTTCTGGCACTTCTATATTTACAAACCCTATATATTTATTGTTTTTTGTGCA
245424	10	0.454	NA	NA	10	1.08113	245424	NA	AATTCTCCGCCGGTGGTGATGGTTCCTCATCGCCGGCTCACCCCCAGCGCGTGGGCTCCAATCGCTCTGCCCCCCACCTCCG
229973	10	0.893	NA	NA	10	1.01354	229973	NA	AATTCTCCCCCATCTTGCAATTCGAACAGGACCCAGTTCAGATTCTTGATGCCTTGCTCCCCCTCTACCTCAACAGCCAGAT
196145	10	1.55	NA	NA	10	0.766303	196145	NA	AATTCTAATTTTTGATCAACTCAAAAGGAGGGGGAAAACTTTGCACAATAGGTGTTATTTGTGCAAAGGCAAGGGAGAAACG
242805	10	2.113	NA	NA	10	1.17614	242805	NA	AATTCAAGCATCCACTCGGGCTCATTTTTCCTCTCGGAAATCATCCGAATCGTTTTCTCGGAAAGCCCGTTCGGAATCGCAT
106531	10	2.63	NA	NA	10	1.18174	106531	NA	AATTCAGGATTATTTCCATTTACCACCTCGAAGTTTCTAGAAATTACAAAAGTTACATCTTCTGATTCTTCTCTTTTCAGTT
139861	10	3.054	10	4.794	NA	NA	NA	NA	AATTCGTCTTTGATTTCGGTTCAGGTAAGTTAATGTAACTCAATTTGGAGATGGGGTTGTAATACAGTTCGTGATTGAAGGA
70431	10	3.674	NA	NA	NA	NA	NA	NA	AATTCTTTTGGGGTGTGATTGAACATTAGTGCCCACAATATGGAGCTGGCAATGGCACTAGGGACAAATCTTAAAAGCATTT
197609	10	3.765	10	3.348	NA	NA	NA	NA	AATTCAGAATCTTGAATGAGCTTTGAATTAAATGAACATTGATTATGCCCTGCTATTTACCTAGATGTAAGATCACCCGCTT
185772	10	7.638	10	10.162	NA	NA	NA	NA	AATTCGCAAATCATGGATTAAAAGCCGTTTTTTAAAAGTTTGTTCTATACATATAATATTTGTTAGAATAAATTCAAAATTT
102387	10	8.407	NA	NA	NA	NA	NA	NA	AATTCATCTATCCAATTGGAGTGTACTGTAAATCATGCTATGGGGGACGTGATGGTGGCCCCTACCACCATGGATATGGGAT
28751	10	10.783	NA	NA	NA	NA	NA	NA	AATTCCTTGTTGAATACATATACGTGTGGTTCTGTGTTTTGTTTGTCGCCTTGCTCTTGTGAATAGCCATTTGTTTGCTCGA
111144	10	11.159	NA	NA	10	1.22945	111144	NA	AATTCGTAGTTGCTATGAGCTTTTGTATGGTCCTTGAGAAAATTAAGGAAAAGGGAAGGAAATATATGTTGAATCTCATGTT
81600	10	12.166	NA	NA	NA	NA	NA	NA	AATTCATTCAAGTTGATCGAATAACAAATCAATTCAAAACTATCTTAACAAAACTTTCCCTTAATAGAAATTTCTACATTCC
278577	10	14.087	NA	NA	NA	NA	NA	NA	AATTCAATGACCTTGTTGTAGCCAGTGAGGCCTCCAAGCTTGTTGAGCACCCCTGGAGAAATCTCTTGCAGAGGAAGTACAG
228058	10	15.593	NA	NA	NA	NA	NA	NA	AATTCAGAGGGCAAGTGATAGTTTTCCTATGCAATAGGGTCCAAAGAGTGATAAGGTTAGAGGTCTTGAGGCCTTGAATATT
146189	10	16.375	NA	NA	NA	NA	NA	NA	AATTCAAGTTTAACCTGAACACATAGAAGATTAGACAGAGCACCTGACTGTGAAGAGAACCACAAGGCGAGAGAGCGAAGAA
277318	10	17.478	NA	NA	NA	NA	NA	NA	AATTCAGGTATTTTTAAAGGTGTATAATCTGGTGCTGGGGGCAGAAATCGGGGAGTTTTAGGAGTTGAGGGCTGTAGGAAGA
3953	10	19.492	NA	NA	NA	NA	NA	NA	AATTCTAGCGGACTCTTGTCATACTTGTTCCATAAGTTGTTTTTCTTTTTCTTTGTTTTGTGATAAAAGTATTGTATTGGAG
103680	10	23.089	NA	NA	NA	NA	NA	NA	AATTCTTGCAAAGTTGATCGACGATCCCACCTTCGCTTTGCCCTATTGGGCTTGGGATAACCCTGATGGCATGTATATGCCG
6971	10	23.924	NA	NA	NA	NA	NA	NA	AATTCACGGAGGCGAGGATCTTTGGGATCCGTGATGGAGTCGCAGACGGCGGCCAAGTCGATGTTGGCATCGTTGCGAACCT
84866	10	25.023	NA	NA	NA	NA	NA	NA	AATTCGAAACTATCACCAGACAAGCGTTTGGGTGTGATTTAAACATACTCTCTACTGTAAAAAATTCCCTCTCACCAAACGA
147644	10	26.32	NA	NA	NA	NA	NA	NA	AATTCGGGGATTTTGCAGGGACTTTCGATGGGTAAAGAGCTCTACCAATTGCGAATCTGGTGTGGTTTGTAAGAGTAAGAAA
25454	10	26.898	NA	NA	NA	NA	NA	NA	AATTCTGGTACTGAGCCTAGTTCCAACATTTCTCTCCATGCTTCCCAATTTCTCAGAGGTTGAAATGGAACCTTTGTGTTCA
272971	10	27.288	10	29.376	NA	NA	NA	NA	AATTCGGCGATTTTGCAGGGATTTTCGATGGGTAAAGAGCTCTACCAATTGCGAAGCTAGTCTGGTTCGTAAGAGTGAGAAC
208826	10	28.596	NA	NA	NA	NA	NA	NA	AATTCGGAGATTTTGCTGGGATTTGGAATGGATAAAGAGCTCTACCAATTGCGAAGCTTGTGTGGTTTGTAAGAGTAAGGAT
149436	10	32.828	NA	NA	10	2.13099	149436	NA	AATTCCTCTATTGGCTTTAGCAAGAAGCCCAGGCTCAAAAGCTTTCACACCCTCTGTCAGAGCCTTTTCAATGTCAATTGTC
161688	10	33.533	NA	NA	10	2.51071	161688	NA	AATTCGCACGGCTCCTGCTGTCGATATCTTTTCTAACCAACACCCAATTCCCTCTCAATTCAACCGAAATTCTCTCATTTCT
208551	10	34.067	NA	NA	10	1.82663	208551	NA	AATTCTGCTCCACCTATAAAACTCGCCCACACGTTCTCTAGCATTGCTTCTGATTCAGCATGAGGATCACCTCCAGTAGCCA
126378	10	35.386	NA	NA	10	2.17547	126378	NA	AATTCAAGGTTAGGATGGTCGGATATATATAGCTAGGGGATGGGCGGCTGCTTTCATTTTATTTGAAGCAAAGTGGAGCTAA
166552	10	42.272	NA	NA	10	4.61918	166552	NA	AATTCGTGCTGTGGACTGGAGGCACTTGACTGGGGGAGAGAGATCCATACAGCTGCTGTTAAGTTAGGGTTGGAGACTGATG
227985	10	47.52	NA	NA	10	5.26265	227985	NA	AATTCATTCAATAACTACCACCAGAGAATAGGTTTAGCGCTCTATGGTGCCATTTGGGTGCAAGCTTTAATTGGATTTTGCA
194625	10	48.006	NA	NA	10	5.1653	194625	NA	AATTCGTGGAGAATTTCAGGATAAGAACTTCTGGGGATGAAAACATCTTATACAGAGAAGTAATACTGAATAATGGGGAAGA
287605	10	50.897	NA	NA	10	6.55279	287605	NA	AATTCATTAACAGGCTTGGAAAGAGGCTGGATGTTAGAGGAAACAGTGGGCTATGCACAAGCAACCGGCTGTACGAGAAGAA
158597	10	55.191	NA	NA	10	8.35262	158597	NA	AATTCAAATCCCTAATCAACACTCAGGATCTTGATTCCCTCAAGCAATTGCAGCTCCTCATGTACATTCTCCCTATCCCTCT
290360	10	56.49	NA	NA	10	7.9945	290360	NA	AATTCACGTGGGCTAGCCATGGGGGCATCATGTGGGTCCTCCCAATGTGAGTTAGATACCGAGCCTGACCCACCGCACTCAC
28413	10	58.22	NA	NA	10	9.92064	28413	NA	AATTCATTGTGCTTGTGTTTGACAGAGATATCACATGAACCATCACTTCAGAATTGACGATAAAGGGTTTGGGATCACCTCC
136953	10	63.34	NA	NA	10	11.3615	136953	NA	AATTCAAGGGAATGCAATGCTGGGTAAAAGGCATAGTAATGGGCTGAAGGACAGTAAGCAGTTGGTGGGTATGACGGAGGAA
167906	10	63.95	NA	NA	10	15.1912	167906	NA	AATTCTTCAATGTTTTGTATTTATTTGAAGTTTTGGTTTTATTTTCTGTCCTCTGGTTGCCGATGAAATGGAGGATAATGAA
277875	10	64.933	10	75.075	10	15.0027	277875	277875	AATTCAGCTGAGAGAAGATCCACCAAAGCCATGTGGATCAAAAGCCCAGCCGAGGAGGCGTTCAGTAGTCCTACAGTGATCA
283410	10	66.58	NA	NA	NA	NA	NA	NA	AATTCCTGGCAAACATTGAAGATCCGGAATTGCAAACGCCAAGCAGATCCTAACCCAGACCGTTCACCCTCCAAACAGAATA
111502	10	67.49	NA	NA	NA	NA	NA	NA	AATTCATTGGTATTAGTACAAATTCCCTAATTGACCTCAACTAAGCCATTTTCATGTGACCTTCTAGTGGCTATCTAGCACC
106141	10	69.162	NA	NA	NA	NA	NA	NA	AATTCTTTTCTTCCCTTCTGGGGAATGCAGAAAAGCTGATTTCAGTATGTCATAAACACCATAGTAAACAGCACCTGAAGGT
232821	10	78.354	NA	NA	10	17.7234	232821	NA	AATTCGTTAAGATAAACAAATAAATATATTCTAATTAGCTCTAATTTAATTAAAACCAAAATCAGTTCAGTTCAATTCTCGA
225241	10	81.571	NA	NA	10	16.6626	225241	NA	AATTCTAGCCCCCAAGCTCAACTTCCCTTTCACAGTTTCAGAGATCTTAGGCCCTAATCTCACTGCAGTTCCATGTAAAATA
55993	NA	NA	10	0	10	0.51248	NA	55993	AATTCCTTTGGACCGTTGAACGTGCAAAACGAGATTTTGACCTTTCATTTTCATAGGTTTTGTTTAAATTTTTATTATAACC
96936	NA	NA	10	0.745	10	0.5022	NA	96936	AATTCCTTGGTTTCTGGTTATGCCCAGCTTGGGAACATTAGAGAAGTATTGCAGCTTTTGATCAGAATGAAGACTGACGGCA
290989	NA	NA	10	1.513	NA	NA	NA	NA	AATTCAAGAAAAATCCTATTCGCCTCCTTGTAATTCTTCGCCAAAATGCAAGAAAACAGCAGGGCATTGAGTGATCTCACCG
173442	NA	NA	10	5.63	10	0.867791	NA	173442	AATTCAGGGGCACAAGATGAAGTTGGTGGAGGTAGAAGGATCGCATACACTCCAGAACACCTACTCTGCCCTCGACATCCAT
69372	NA	NA	10	7.092	NA	NA	NA	NA	AATTCGAGATAGCCCGGGCAACTAAAGATTACATTTCATTGCTGGAGGAATTTCCTCCGATCTTCGTGGGAAAGCAAGAAGA
42336	NA	NA	10	15.534	NA	NA	NA	NA	AATTCGGATTAAGCAATTGGGGTTATAAATCAAATTGGACTGAACTTTGGACAAATATGATTTATTTTTGGATTGAGTTTGA
190219	NA	NA	10	17.3	NA	NA	NA	NA	AATTCATGCCATGTAGTTTTTTTATTTTGACATTATGTTTGGTAATAGAAACTTCTACTCTCTGAAGAGGAACCGTTGTTAA
196093	NA	NA	10	26.033	NA	NA	NA	NA	AATTCTTCCCTAAAGGCCCTATCAGAACATCAGATATGAACAGAACACTATATGGATTAATTCACCATGGAAAATTTTTGGG
145669	NA	NA	10	39.054	10	2.54584	NA	145669	AATTCCTTGGAATTGGCGTTTGGACAATGTGGGAGTTTGAATAGGGTTTCCAAGGATAAGGTGAATAAAATGCTTAAACAAG
16798	NA	NA	10	42.605	10	3.0526	NA	16798	AATTCCAGTACAATAATAATTGGTAGATCCTCCAAATTACAAAAACCCAGACTCCAAAACAATCATCCATACATGTTATTGA
298932	NA	NA	10	53.463	10	7.04038	NA	298932	AATTCACGATACAAAACCAAACCCGGTAGAGAGCTTGTCAAACAAATGGATGGCCAAACGATCGCAACCACCAAGATATGAT
187833	NA	NA	10	65.256	10	11.4439	NA	187833	AATTCTATGAATCTTGAATGCAAAAGCGGCACAAACAACCGAAAAAACGACCGGATACTCGGTGCACAAGCATGCAGCGTCC
59700	NA	NA	10	71.391	10	13.4986	NA	59700	AATTCGCAATAAACCTATCAAACCACAAGCCCTCTTTCGCAATGCGGCAATGCACCGCCAGTGCGAGCCGGAGCTCGGACAG
55380	NA	NA	10	73.966	10	14.3862	NA	55380	AATTCACTTTACAGTGCGCTTTGATCTGGAGCTCAGGAAGTAGGAATGGTCTACTCCAAGTTCGCTCTAAGGGTGGAATGAC
159165	NA	NA	10	79.89	8	15.8245	NA	NA	AATTCATAGCCTCTGCAATGGTTTGCCTGATTTCTTGATCCAGAGCCCTAATCTTATCCTTTGACTCCAAATCTGGTGTCTG
240641	11	0	NA	NA	11	0.30508	240641	NA	AATTCTTTCGGAGTCTTCTAATAAGTGGGAAAGAAGGGTGCCTTTAACTCCTTCGCATTGTGCTCGACTCCTGCGCAGTGGC
278802	11	3.011	NA	NA	11	0.893304	278802	NA	AATTCAGCAGAAACTTCAGCAGACGAACACAATTACAAACACTGAAAACACGAATCAAGTAGAGATCTGTTTCTTGCAACAC
175196	11	3.469	NA	NA	11	0.937995	175196	NA	AATTCAGAAATGGAAAAGATTTCAAAGAATTTGACAAAATAAGGAAAAGATTTGCAAGAATTTGATAAAATAATTCTAAAAT
186242	11	4.653	11	6.023	11	0.893566	186242	186242	AATTCAGGTTGAGTATAAATGTTAGAACTCATTTTCACTGGCTGTTCATAAGCGAAGCCTTAAATCCCAACTGGTTAGGGTT
15887	11	5.564	NA	NA	11	0.594738	15887	NA	AATTCTGTTTTATTTGTATATTGCCCATCACAGGGTTGATGCCATGCTTGATTCGATATTAATTCAGTGTTTTATATAAATT
146613	11	8.583	NA	NA	11	1.15558	146613	NA	AATTCGTGAGAAATCTTCTTCTGATAGTCTCTTACAATTTGGCGCATGTCTGCGATATTAGATGGAGAAGTGTTTTTCTCAT
239348	11	10.037	NA	NA	11	1.24228	239348	NA	AATTCACGCTTCCATCCACAGATGCCTCGTACAACCTTTTCTCTCTTTCTCTCATTAGATGTTGTTCCCCAAATTTCCTGTC
143271	11	12.166	NA	NA	11	1.83678	143271	NA	AATTCACCAAGTTTCGATCGAGGAATCCCGATTTTCTCCAAATAACCCAACACTGGAATCATATTTTTTCGGACACTGCATC
131241	11	13.235	11	9.772	11	1.75622	131241	131241	AATTCTCTGAGTGGTAGCTTCGTTTATTTACCATCATTTTGCATAATCTCCAGAGTATTGGAAGAGACAGTATGTTGTTTTG
193322	11	19.649	NA	NA	11	3.12165	193322	NA	AATTCGGAACCGGAATCACTCTCTGCTCTTTTCACAAATTTCTCAGCAACCAGACAGATCAAACGGGTATTCAGAACCAAAA
60513	11	23.003	NA	NA	11	3.32653	60513	NA	AATTCCCTTTGGAAAAAGGAAAGAAAAATACTGAAAGATTCCTTAGGCTTTTAATGTGATGTGTATCTTTCACAACCTTTTT
200184	11	24.254	11	23.305	11	3.30711	200184	200184	AATTCATGTTTTTGCACCTCTCACCGTCGATGGGAAGCAATGTGGGGCAGGGTTCTTAGTTTGGATTAGCTCAAAAACAAGG
67486	11	25.263	NA	NA	11	3.3771	67486	NA	AATTCGGAGTATGGTGATGATGATTCAGAGGGGCTTCCTCTGAAGAGGACTAACCCGGGAGGGGACGATGAGGAGGGATCTT
234269	11	26.044	11	24.421	11	3.30703	234269	234269	AATTCACAATTATTGTACTTGTTTTTTACCATCCATAGGCTGACACTAGCTCAAGTATGTGAAGTGATCCTCCTTACCAACA
196898	11	36.201	NA	NA	11	4.62711	196898	NA	AATTCAGTGGTATATTTGTAAAAAGTTGATCCATGTATGCAGGTTCATCAAACTGAAGCTACGTATGAACAGAGTGAAGAAA
228266	11	45.466	NA	NA	11	5.77425	228266	NA	AATTCAATACTCACAAATTAGCTCCAATTTGTGGGAAATATGTCCAGAATGCGGTATCATAAAGAATTTAATACAAGTCGAA
104248	11	46.185	NA	NA	11	6.22136	104248	NA	AATTCCTTGTGCAGATTCCTAAATCATCCACTTCTAAAATGGATTCTCTCGGCTGAGGATGCTTTCACTTTAGAAATGATTT
141071	11	50.461	NA	NA	11	6.65393	141071	NA	AATTCCCCGATCGGGCATTTCCATTGGGGTTTTTTCTTCCTGCAATTCAACGCTCAATCAAATCCAATTCAGACACAAAGAG
50295	11	50.97	NA	NA	11	6.7085	50295	NA	AATTCAGCTTTAGGTTCTGAAATTTAGCCATGCTCAATATTTGGACTAATAGTTTAGATATCTGGTTGATGAAAGAAAAGGT
295880	11	56.412	NA	NA	NA	NA	NA	NA	AATTCAGACCTTTCTCTTCCTTTTTCTTCTTCTCTCCTTTGGTTTTGTGAGGCTTCGTCTTCCCAGTCTTCGGAGCCATTTT
28435	11	57.699	NA	NA	11	7.82165	28435	NA	AATTCATGAAAGGTGCACTTCTTCCAACCAGCTCCCTGTTCCTACCACTATAAGTGGTTGAAAAACTGTCAAAGTATTCAGT
182998	11	58.782	NA	NA	11	9.71119	182998	NA	AATTCGCATGTGTTACCGGCGTTGATTAGGCGGTTTCATGAGGCAAAGGTATCAGGTGCGAAGGAGGTGGTGGTTTGGGGCA
115198	11	61.808	NA	NA	11	14.7575	115198	NA	AATTCGTGATCTGAGTATGAGTTCATTTGCCTACAAGTGATATGGAGAGTTAAATTCTCATTGGAAGCATCGGTGGCATCGT
233674	11	79.699	NA	NA	11	19.3169	233674	NA	AATTCATGGGGCAGCCTTTCTCTTTGGAGGATGACCAAGAAGGCGTGGTACACAAAATGATAAAGTTGTGCAGTTTTGAGAA
212110	NA	NA	11	0	11	0.322576	NA	212110	AATTCAGAAAGTTGCCTGCTGGCCAATGTTTCGAGTTTGTTTTGATTTTGGAGGCCCATCGAGGATTCCAAGCCCATTCTAT
70312	NA	NA	11	1.816	11	0.14619	NA	70312	AATTCAGTGGGAGCCGACCTACTGCACTTTTTCTTTCTATCAAGGTTCTTTGGACTTCATTTATCTTTTCTCTTCATGTTAA
33394	NA	NA	11	2.485	11	0.134668	NA	33394	AATTCATGGCTGTATGCAAACGTGCCATCCGGGTACACTTCAGGTTGATTGGAGAGGAAGACCAGGATTTCCACACACAACT
46463	NA	NA	11	2.822	11	0.264501	NA	46463	AATTCCCCAGTGCCCTGAGCACGCCAGGTTGGGCTTCAAATAGCTTCACTTTATTGAATCCGTTGTCCTTTAATAGCTTCAC
239086	NA	NA	11	4.413	11	0.806278	NA	239086	AATTCAGAGCAACCAAGCAACCTTCCTTTTTTCCTAACAAGGTTTTATATAAGTAGATTGGTGGGATCAGAAGAACATTGAA
275506	NA	NA	11	5.089	11	0.647526	NA	275506	AATTCATTATTTTCAACCATTCGTTTTCCCGGAAATATTTTTGATTCCGGGAAAGGGATCGGATTCGATGGCTAGTTTTAGT
231847	NA	NA	11	5.383	11	0.755101	NA	231847	AATTCATTCTATTTCAGGTTTTAACTTCTTTCGATTGTTGTTTTGGTGGGAGTAATTTTCTCCATAACTCATGGGGGAAAGA
162112	NA	NA	11	7.598	11	1.38579	NA	162112	AATTCTCTTAAATATCCTAAACAAGTCTTATGTACAGGCTATGTAAAAGATGACTTTGGAACTCTCTAGAATAGCCCACACA
237262	NA	NA	11	11.036	11	1.8367	NA	237262	AATTCGTGGTGAATTACCCGCAAGTGTTACATGCCAGCGTGGTGGTTGAATTGGCTCCTGTAGTGAAGTTCCTTAGAGGGCT
276010	NA	NA	11	11.141	11	1.88874	NA	276010	AATTCGAGGTTGACGCCGAGGAAGATCCGGCCGCTGGATCCCAGCCCGACGGCGCCGACGTGGTACTTGGATATGGGTGGAC
113814	NA	NA	11	12.373	11	2.04614	NA	113814	AATTCCCTCGCCTGTGCCGCTGCAAACAGCCTGTACATGTATTTTGCATAAGTCTGAGAGGCAGTCCCTGTCACTTTTCGAA
155274	NA	NA	11	12.801	11	1.97143	NA	155274	AATTCACTTTGACTTCCTGAATTGCTGATGTTTATTATTTTCCTTTAATTTTCATTTCGGGTACATCGGACATATTTTTATG
187626	NA	NA	11	15.121	11	2.54408	NA	187626	AATTCACTTATGACATGCTTCTAGTAGCTTTTCTCAGGTCCAACATGGCCACCTACTTGGCCACCATCTGCACCGACTCTTC
149711	NA	NA	11	15.783	11	2.65716	NA	149711	AATTCACCCGCTTTGGAGTACACGCTTATGAACCCACTCTCACAATACTCATTCAATTCAAGACCATGCCGGATAGCAACAG
234549	NA	NA	11	19.156	11	3.15381	NA	234549	AATTCGTGTTGGTTGATTGATTTGATTGATATATGGATAGCGAGGATGACTGCGATGCGATGCCCAGCTTTCCTTTTATATA
48014	NA	NA	11	22.365	11	3.39792	NA	48014	AATTCTTGGATTAGAGCAACCTTACCTCCCAAATCTAGCAGCACATGCTCGACATTGGTCCCTTTGGGACTTGAAACGTCCT
155796	NA	NA	11	26.366	11	3.66832	NA	155796	AATTCGGTAGATGAGAGTGCGTTCATAATGCAAGAATAGAGAAGAATGGGTTGATGAGTTCATTGAAGTTTTTATCAAGTTC
129065	NA	NA	11	37.671	11	4.68003	NA	129065	AATTCCCACATAGGGGTGTGGCAGAAGAGCGCAGGGCAGTGCTCCAATTCGAATTGGGTTATGATAGTTGAGCCAGGGGAGA
299420	NA	NA	11	39.264	11	4.9536	NA	299420	AATTCACAATGATTCTTTCAAAATCCCAGTAAGCCAGAAAAACCAGAAAATCAATTGGACTTAGACAATTTAACCTAAGGTG
270996	NA	NA	11	43.471	11	5.22206	NA	270996	AATTCTCTTGGAAACGGGAGGCGTCGTTGGTAGGTCTTCGAAGAAGGATCTCTTCCCGCACACTATGGCAGACATGTTTCGC
135339	NA	NA	11	47.276	11	6.32298	NA	135339	AATTCAAGAATTTTGCAGAGCTACGTAAAAGATTGCAGCCCTTGTCTTGGGCAATTTTTAGTTATGGGAAAGTGAATGGGCA
238781	NA	NA	11	50.247	11	6.57461	NA	238781	AATTCCAGTGGGTAATACTGGTCCTCCCCAGACTTCATCTTCTAAGCCTGATGTTGAGTTTGAGAGATCTGTACCCCTTACT
67426	NA	NA	11	52.51	11	7.31759	NA	67426	AATTCCTATTTTTTTATTTTCGTTGGTGTGTTTCTGAATTTTATGTTGTGTTATGGGGTCCTGATTATGTTTTTCCTAAGCT
202077	NA	NA	11	54.06	11	7.47152	NA	202077	AATTCCCGATGCAATTGACTTGATTGAGGAAAGATCCTTTAATATTGAACTATATGGTTGTTTGGTTGTGGGTTCGACTGCG
26770	NA	NA	11	57.732	11	9.37635	NA	26770	AATTCGCAGCCCATTAGACACGTGCCGGCAGATGCCGCATGTAAATTAGTGGATATATGTGGAGCCCAGCAGCCTTTGGAAC
23050	NA	NA	11	59.552	11	9.4355	NA	23050	AATTCTCTGTAATAGGGTAACTTTGTGATAAAATCTCGTCCTTCTGATCTTCATCCATACCTTCCCAGTTTTGGCCCAGTTT
244636	NA	NA	11	61.611	11	10.0826	NA	244636	AATTCCTCCAAAATTAAATAATTAAAAATTATTGATGTACTAGTCATATATGCTTAAATTTTAAGAAGGATTTACATTAATT
31079	NA	NA	11	62.655	11	10.4051	NA	31079	AATTCTGCAGATCTCATCCTTCTTCCAAAAGATATTAAAAAGACTTTAAATTTGGTTCCATTTTGGAGAGGTTTCCAATGGT
122408	NA	NA	11	64.697	11	13.697	NA	122408	AATTCATAGCATCTCGCTCTAAAGTAGGTTAATTGGCAATCTTTCTCACCCAAAAGCAAACATGGAGAAAGAGAGACCAAAG
185676	NA	NA	11	65.664	11	14.5144	NA	185676	AATTCAAAGAATTGGAAATCTTTTTATTTTAATACTTTTATCTATTGGGTTTGCAAATTCATATGAATGATCTGGAAAATTG
49928	NA	NA	11	67.229	11	14.6513	NA	49928	AATTCACACCATGTTATAGTAATAATCATTACATAAAGTAAAAAAGGAGTTATTTTTTGCTATGACAGTACTCTGAAACTTG
40059	NA	NA	11	67.84	11	14.9647	NA	40059	AATTCATGGAACCTTGCTCTCTTTTGCAACAGGTACTAACCTACCCTTTTCAGTTTTTCTTCCAAAACCATTTCTACTCCCA
283416	NA	NA	11	71.665	11	18.137	NA	283416	AATTCCTGTTTGAACTATGTTTATCAATTTGGTTGTACTTGGAGCTCATGATAGCAGAGGCCAGGTACCATGTATGCATACA
201825	NA	NA	11	72.683	11	18.8688	NA	201825	AATTCCTTGCAGTTCTATTACTCTTCTCTCATGATTCAAATACTTTTGATTGAAAAGAAAATCACAAAAATGAAAAATTACA
42695	NA	NA	11	73.326	11	18.5364	NA	42695	AATTCGTCCGATAAGAGCTCGGGGAGGTCCGATATTTCGGTCCGGAAGGTGCCGAAATCTCGGTGGTATCTACTGATGTTTG
175277	NA	NA	11	74.507	11	18.38	NA	175277	AATTCTCCCTAGTTAAAAAGGCTCTGTTTTCTTTCCTCCCCCTCTTTCTCTTTCTCCCTTGTTTGGCTGGTGATTTTCTCGT
217905	12	0	NA	NA	12	0.609729	217905	NA	AATTCCCTGGACTATGGTGTTGATGTAGTAGTTGGCACACCTGGTCGCATTATCGATCTGATTAAGAGAGGTGCTTTAAATT
298221	12	6.602	NA	NA	12	1.73052	298221	NA	AATTCTGTAGGAATGGATGGAGTACAAGTTTTGAGGAGTGGATCAACGTTACGTTTGGCATGAATATTAATTCAGCCCCAAT
55588	12	7.723	12	2.218	12	1.81413	55588	55588	AATTCATGAGAGGGAGAGCCTTCTTAAAATACAGCATAAGAGAGAGCATGAACTTACCAAAGAGATTGTGGGAGACTTGCTA
8316	12	8.352	12	0	12	1.9546	8316	8316	AATTCGGAAAATTCAACTTAATTTCGGGCCAAATAATTTTACTAGAATTGATTGAATTGATTTGGTCTTAAGGTTTTATTTT
172489	12	16.486	NA	NA	12	3.37331	172489	NA	AATTCATGGGGCACAGGTTGGGGGGAAGGTGGCTATGCAAGGATGATACGCAACTCCAGAGATGATGAAGGCATTTGTGGCA
156958	12	18.882	12	8.784	12	4.00811	156958	156958	AATTCGTGGAGAAAATTTGGTACTGCTACTTATCCGGGCTTGCCGCCTTATCCCTTTAATTACTCCAAAATTTTAAATAAAT
100728	12	25.208	NA	NA	12	5.81383	100728	NA	AATTCTCTAAAACGGTTGAAAGGATTTTATCAGGGTTGAGTGGGAAGGCCGATTGTCCATATGATCTTTCAAGTTCTGCAGA
216089	12	28.026	NA	NA	12	6.27569	216089	NA	AATTCAGCTTTCAATATTCAAGAGCTGGACTGCCATTGGTCAGATTGGTTGGCAATTGGTGTGAAACATCACTTTCTGGATT
117444	12	28.676	NA	NA	12	6.31232	117444	NA	AATTCATAATTATTTGAGTGTCAGTTTGTTCCCTACAGGTAAAAGTTAGTCTCTCCTCACACATAAAAATACTGTATGTTTT
237537	12	30.742	NA	NA	12	6.64427	237537	NA	AATTCGGGATTTTCCGAGGCGAAGTCCCAAATCTGGCGGCCGTGAGCCTTCTCGAAGGCTATGCCACCTTCTTTGACGCACG
4462	12	34.638	12	15.74	12	7.10325	4462	4462	AATTCTCGCAGCGAGGTATGATTGTCAGAGATTAAATATGTTTGGGATAATTGGATTCCTAATTAACTTGATGTTTATCCTA
178343	12	35.236	12	15.064	12	7.10421	178343	178343	AATTCAGCTGTCATCTGGAAATAAAACAAGTATGAATTAAAAACAAATCTTTTAAGAGTACATATGTTGGGATTCATTTTTT
227273	12	36.436	NA	NA	12	8.72583	227273	NA	AATTCGGCCCATATTGGATGGGCAGTGGTCACCTGGCCCAACCAGGCAGCGTTATTGAATTGAAAATACCTTCAATTAGAGA
286011	12	37.491	NA	NA	12	7.4995	286011	NA	AATTCATCTATCGGTTATATGCACATGTGCATCACCGAGAATGAGAATAATTCAGCATAGAAAACTAATACCTATTCGGTGT
273210	12	37.987	NA	NA	12	7.77553	273210	NA	AATTCTTGAGGTGTGTAAATGTTGGGTTGTTGTGTGTACAAGAAGACCCAAGTGATCGCCCCACCATGCCCAATGCATTTCT
206314	12	39.186	NA	NA	12	9.01712	206314	NA	AATTCGTGGAATGGATGGACAATTATTAGGGTTTATAGAATGAAGAGAAATTGGGATGCTCAGACGGTTGTTTCTGGCCTTC
62129	12	41.262	12	21.942	12	9.27285	62129	62129	AATTCGCCAGAGATCATGCTCAAAACCACTACATATATTTCAATTAGGTTGAAGTTTTCCAATCAGACTTTTCTTCAATAAT
203507	12	41.948	NA	NA	12	9.24032	203507	NA	AATTCTCTAAGCAAACTTCTACTGATAATGGATCTCCTTCAATGTTTCAACGGCTGCAGTCTCAGCTCAGTAGAGCTTCATC
67560	12	42.713	12	20.95	12	9.35018	67560	67560	AATTCAGGTATGAAGCTTAAAATCCTGATGGAGAAGAATGGGGTGCGACCTGATGATGTTACTTTCAACACCCTTATCAATG
71239	12	43.418	12	20.692	12	9.27311	71239	71239	AATTCACCGGTCAGGTATGATGGAGTTTGCTCAGAGAATGGGCCCAAGTACTTGGGGCGGTCTGGGCCATACCTGTTTTTGC
63987	12	48.03	12	25.725	NA	NA	NA	NA	AATTCCTGGTTCATTAAGAAGTTGATGATAAATTACTTCTATGCTTTCTTGAGAAAGAACTGCAGGAGGGGCATTGCCAATT
212091	12	49.047	NA	NA	NA	NA	NA	NA	AATTCAGCGGCCTAAGATCACCAGAGAAGATGGGAGTTCGTGGCCTTGGAACTGTTTCATGGTATCCTTCTTTTCTGTTCAT
220897	12	49.498	NA	NA	12	8.4617	220897	NA	AATTCAGCTTCAGCACTACTAGTAACAACAACTGATTCTTGCTCCCCCACGTCACTAGGTTTCCTCCTACAAAAGGACAATA
107248	12	52.026	NA	NA	12	14.6568	107248	NA	AATTCTCAAGATGTCAAGGACGCCGCATCAGTGGCAGTGAGGTGTTTGTATGCCAGGGCTTCCCACGATTTGGTGCCGCAGG
99195	12	54.307	NA	NA	12	12.9421	99195	NA	AATTCAGAGATGAAGGGAACAGACGGCGTCGTTCCGGAGCTGATCTCTACAGGAGGAAGTGTGACGAAATGTATGGAATCAG
81907	12	55.961	NA	NA	12	18.4856	81907	NA	AATTCAGCAAAATTACGCTCAATGGTCCTTCAATTATTCACAATTTAATTGAGAAAACATTACATATGCCCAAGAAAACATA
273109	12	56.618	NA	NA	12	17.9016	273109	NA	AATTCCTTCTTGTTGGTAAGGATGATGAGTTTGGTCGGTGCCCCTTGGTTTTTTGGAATATGATTTGGTAGTGATTTAAAAA
249249	12	58.093	NA	NA	NA	NA	NA	NA	AATTCTTTGCTGGTACCAGAGCGTCATCTGATCTTAACAATGATAACTGAATATCCGAATTTTCTTGATTTTGTTGAATGAC
176037	12	60.082	12	41.137	12	20.046	176037	176037	AATTCAGTACTACAATGAGCTGCTGCTGCAGGCAGGTGAGAGTGGGAATGTACAAACGGAGATGTTACTACACAAAGATCCA
108348	12	60.727	12	43.018	12	20.4441	108348	108348	AATTCGGATATTAGGAAAGGAATGAAAATTGCATTTCCAATGTTCTTTTCAAGAGGATTTGATTTGCAGAAGAAGGTGAAGG
137632	12	61.062	NA	NA	12	20.5597	137632	NA	AATTCAGCTTGTAAATTTGTGATCGGATTCTTCACCAACTATAGGAAAAATTAAAGGGTCAACAAGGTAACTCAAGTCCCCT
299072	12	63.758	12	44.104	12	20.9494	299072	299072	AATTCGCCACTCGCACACTTCAGGTTGCTATCTATACATCTGTACATACATACGCACTGTCAGTCATATGTTTTGTTTTTGA
110593	12	66.107	NA	NA	12	21.2368	110593	NA	AATTCAAGTTTTTCTTCGACTTTTCTGGGAAAAGCTGGCAAAGAGCATCACCCAAGGGGATTGCTTCTTCTGGGCTGTGTCC
87116	12	66.618	NA	NA	12	22.2406	87116	NA	AATTCTTTGTGGATCAAATTGATTGGTTAATATATTGTCAGAATTTTAATCTGTGGGAGGTAATGAGTTTGGATCTTTTTAT
179851	NA	NA	12	6.254	12	4.69343	NA	179851	AATTCTGGCAACGAAAAAGAACTCCGGCCTACCGATACGACTGTCGGCGATGGCATCACCCCAGGCAGCAAAGCCGCACGGG
36423	NA	NA	12	6.755	12	3.49694	NA	36423	AATTCGCATGAGGCGATGAACGCACAGTGTCTTATTCGGACGGACAGGGAGCTTAGCAACCAGCTCATGAAGAGTCATGGGC
117292	NA	NA	12	8.088	12	4.69397	NA	117292	AATTCATAGGCTCTTCCCGACTCATTGTTCATTAATCATGTGGGTGCTTGGGGATGATTGATTTAGATGAGCTGAATCAAAT
276199	NA	NA	12	8.266	12	4.61287	NA	276199	AATTCAGGCCAGCCGCCACCTCGCAACCATCCCTATAATGAGTGGATTGAGAAACTGATGAACATGGGTTATAGGGGTGATC
34917	NA	NA	12	9.146	12	5.49184	NA	34917	AATTCAGTTCATGCACTGTTTCAAACGACGTCGTTTTAAGCAACTATCCCCGCGTTTACAACTGTAGGCAGTTTCCTTTCCG
88656	NA	NA	12	11.67	12	6.01106	NA	88656	AATTCACTGCAGAGGAAGGTTCTGTCAGCCTTCCTCCTCATGTATGGAGTAACTTGTTTCCGGAGGAAACCTTAAAGTCTCC
151497	NA	NA	12	13.667	12	6.53422	NA	151497	AATTCAACATAGACCTAATTTATAGATGTTGATGCGTTTAGCATTTTTTTAGATTCTGTCTTGGAACATAAACCCTTAGTGG
117012	NA	NA	12	13.962	12	6.51132	NA	117012	AATTCCCCCAGACTTCATCTCTGAGGCGTTTGGGCTCAAGCCTACTGTGCCTGCCTACTTGGATCCTAATTACAATATTTCC
223434	NA	NA	12	14.698	12	6.70688	NA	223434	AATTCAACTTTCTCAAAGAAGAAGAGACTCAACTGGGTCATCAACGCAGTTGCAGAGGATCAAGACTTGGCTCCAGCACAGA
247496	NA	NA	12	15.404	12	6.86543	NA	247496	AATTCGGGTCCTCAGAACACTTCATCTACAAAGGATCCAGGTTCATCATGGCGGAGTACGGCCCATACTGGCGCTTCATGAA
301797	NA	NA	12	16.393	12	7.32589	NA	301797	AATTCAGGAGAAACTGCAGAAGCATTCAAGAATGAGGCTTTGCTCATTTCAAGGCTTCAAATAGAAACCTTCTGAGACTTTT
25780	NA	NA	12	17.051	12	8.06327	NA	25780	AATTCCTTATTAGGCAAATCATCCCACTGGCTGAATGAGGATTCGCCTTGAATGCTTTTCTCCATGTTTTCCTCATCAACAG
96905	NA	NA	12	17.292	12	7.49565	NA	96905	AATTCGTTCATCCATAAATATAGAGAGAGACCACTCAAGCTTCTGATATCCGCCTGTCAGAATCAGACTCCCCGACTCTGAA
151050	NA	NA	12	17.978	12	7.75338	NA	151050	AATTCAAGGGTTGTCTCAAACTACTTCAGCCCCAAATGCCCGAAATGGGTTGCAGGGCATAAGCAATGGTGCACCTAAAGCT
248340	NA	NA	12	21.267	12	9.35943	NA	248340	AATTCTTGGGTCCCTTCTAAGGTTAGTTTTTTTGCTTGGGAGGCAACATGGGGGAAAGTTTTGACCATAGACCAATTGCAAA
44323	NA	NA	12	21.445	12	9.27292	NA	44323	AATTCACCAAATGATATGCTCTGTTTAATCTAGAGAATGTTATATTAGGAGACAAGTTTTTGAATTACAGTAGGAAGAAATA
150573	NA	NA	12	22.568	12	9.96196	NA	NA	AATTCATTAGCCGACATCTTCTAGGAGGTAAGTTCTTCACTATAAAATATCTGCTCCTTTCTACATTTCTTTAATTTGCTAT
163090	NA	NA	12	22.799	12	9.718	NA	163090	AATTCACTTGGTAATAGTTAAGCATATCTTACTCCCCACTGGGGTGATCTTGCTGTCTGCTTGGGACAATTTGGCCTTTGTT
281131	NA	NA	12	23.545	12	10.0703	NA	281131	AATTCAGGAGCAGGAACCCAGCAATCAGGTTTGACACAGTGTGCTCCTGCAAGCGCCCTGAACATGACTGTGCGGTTTGCTT
138252	NA	NA	12	24.813	12	10.3083	NA	138252	AATTCAGTGGAAACACCTCCAAAGCTTTCCCAACCTGTCCTAATCTACCGTCTGCTGAATAACCCCACCCAAACAATTTTCC
305645	NA	NA	12	26.783	NA	NA	NA	NA	AATTCAAGGCATGGAGCTGTTCAGCTGTCATCTTCTTCTTGCGGCCACCGCGCTTCTTCTTCTTCTTACTCTTGTTGGGGCT
168085	NA	NA	12	27.829	12	8.33775	NA	168085	AATTCTGCTGCATGAGGGAAGAAAACAACATTTTTTAGGCTGCAAATTGTATACCTGCCAGTTTCCCGTCACTCCTGTAGAC
238047	NA	NA	12	30.249	12	14.2678	NA	238047	AATTCATCTGATCAAAGCACTTGGAGCAGAGAATAACGATGCGCCAGAAGCTATCAAGGATGTGCAGTCGATCTTTGCCGTT
109752	NA	NA	12	30.545	12	14.0223	NA	109752	AATTCATGGAGCAAATAATTTTGTTTTTTGGTAAGAAGTTTAAATGGCATGTTCTTGGTCTTATTCCTTAGAAAAGGGGGAA
289823	NA	NA	12	30.973	12	13.9033	NA	289823	AATTCATTATCCACTGCAACCCGAATAAGAAAAAAACCAATTGCCACAAAATTCTAGCTATAACACATTAAAGAAGCATTTC
166735	NA	NA	12	31.409	12	13.4868	NA	166735	AATTCTATCATTGTCCCTGGAACTTCTAGGTGAACATCAGGAGGTAGCTCAGGAAGGCAAACATCCTTCAGGAGGTATTGGA
52612	NA	NA	12	33.378	12	15.5897	NA	52612	AATTCTATCCTAGAAAGCATATGGTATGGTGTTCCAATAGCCACATGGCCAATGTATGCAGAACAACAAATCAACGCATTTC
125848	NA	NA	12	35.52	12	17.0041	NA	125848	AATTCAGAGTGGAGATGCAGATGTCTTGGAACATTACATTGCCCCTCTTTCCAGAGTGTCTGAAAAATCACGTGGCACCATC
120783	NA	NA	12	36.485	12	17.0405	NA	120783	AATTCTCTGCGTTTAAGCCAAAATTTTCTAGAGTTTCTTCAGCTGTTATGCTAAACTATTTGCAACACAAACCTCTGTTTGG
41420	NA	NA	12	36.721	12	17.424	NA	41420	AATTCAGCAGATGTTGAATTTTAGAGCTTTGATCAAAGAAATAAGTTGTAGGCCTTGAGAAGCCCCATGGTCCAAAAAAGGT
242069	NA	NA	12	38.941	12	18.9674	NA	242069	AATTCCTCTCCATCTCCGTTTCAGAGGGGGATCCCACGTCTCTTAATTATTTAACTATCGAAGACTGCCCTGATCTGATATA
27351	NA	NA	12	40.767	12	20.1519	NA	27351	AATTCGGAGCAAAACCATCCAATGGAACACCACCAACAGCACCCGCACCAGCCTCAAGGAACAGACAGTGGAGATGAAGATC
48207	NA	NA	12	41.756	12	20.2816	NA	48207	AATTCATTGAAAGCTCAGTGGAGCTGAAGCACTCCTTTATACTTCCATCAAAAGTTGATTCACTCGGATGCATAACAGAGCC
60027	NA	NA	12	42.022	12	20.2761	NA	60027	AATTCTTTTGGGTTGTTTCTGATTTTGTTGGCTTGCTCATACTAAGATTGGTACATTTCATTTTGTTTCTTATTTTTTTCAA
105577	NA	NA	12	42.237	12	20.596	NA	105577	AATTCATTCTTGCTTTCCTTTGATCTGATTTTTGGGATTCCTGTTGCGCTTTGGACGCTGAGTGTTGTCATTTTGATCACAA
161991	NA	NA	12	45.175	12	22.2283	NA	161991	AATTCGGTCACCGTGAAGTTGGCGGCCTGAGCGGAGTTGTTCAACAGATGAAAACCCGGCCACTGGACCCTGCTGCCTAGGC
59497	NA	NA	12	45.737	12	22.2016	NA	59497	AATTCTTGCATTGCTGCTTAAAAATTTTTGTGGTTGTATTCAGTTCATTGTTGTTTTGCAATACTGTTGGATTGTTATTATT
54307	NA	NA	12	48.203	NA	NA	NA	NA	AATTCATTTGGGAGTGATTCTTAGAGGGTTAAAAAATGCTTACTAATGCAAAATTATGCATTTTGAAAAATTTTAAAAATCT
97577	NA	NA	12	50.082	12	22.0713	NA	97577	AATTCTACTACTAGGTTTAGATTTGAGAAGGAGCTTCACAAATTGGAATGTTTTATTAATTACAAGCATACCTCAAGCAAAG
249497	NA	NA	12	50.434	12	22.0812	NA	249497	AATTCCGTAGCCATTAGAACTCATGATAAAGGAGTTTGGGAAAGTACTTGGCAAGCAAGCCAAGTGAAAACCGGAGGCAAAC
150077	NA	NA	12	52.297	12	22.3137	NA	150077	AATTCCTGAATTTAAATCTAGTGTTTCATTTGAGAGTGTTTCTGTTAAACCCTGACTTTCACCAGTCCAATCTTGGTAGAAG
242219	13	0	NA	NA	13	0.546067	242219	NA	AATTCTCGGAACCCAAACAGAGATTGATTCTTTGCAGCTTAAATGGGTAATAGGATTTTGCACAACAAGAGCAATGAAGTAA
22344	13	1.529	NA	NA	13	0.712007	22344	NA	AATTCGCCAAGCACGCTGAGGCGGCGAAGTCCGACGGACATTTCTGACTTCAATCGGTCACCGGGTCTGGGGAGTTTGGGAG
148952	13	5.496	NA	NA	13	1.30123	148952	NA	AATTCACCAAGTTGTAGGGCCTAAAGAAGTTGTCCCCATGAGCATATTTTGGCTACTGCCCCAATATGTTCTGATAGGGATT
63384	13	7.561	NA	NA	13	1.64428	63384	NA	AATTCGCTACTGGGTGATCTTCCTGCATGGATTTTCAAATTGGGATTGCAGAAAGTTCTGCTTTCAAAAAATAGCTTGAGTG
204473	13	9.063	NA	NA	13	2.00768	204473	NA	AATTCCTGCCATTAGGAGTGACACGAAAGAAGAAAGAAACACAGACGATCATATTTGCAAGACAAGGATGATTTAGTGAAGA
50026	13	15.62	NA	NA	13	3.00105	50026	NA	AATTCCCGATTGGTAGCTGTTCAGGTGGTGGTGGGCCAATTTTATCAGGTGGGCTTGCCGAGCAGTGGAGACTGCAGCAAGT
1693	13	18.674	13	22.669	13	3.22811	1693	1693	AATTCGTCGCAGAGGAGGTGTTCTTTTACCAGGAAGTGCGCTAGCTTGGTGAAGGAACAGAGGGCTAGGTTTTACATCGTGA
249156	13	23.083	NA	NA	13	3.5881	249156	NA	AATTCCATAAAGCCCATGGAGGAGAGGCTTCCATTATGGTAACCAAGGTAAGCTTCTTGTTCTAGGATTAGTTTTACATCTA
151393	13	29.066	NA	NA	13	4.96289	151393	NA	AATTCATGAGGTCTTCCGACAAAGTTTGTGATACATCAAAATCTTATATTTCTCCAACCGTTTCTTGCATTAAAGTTCTTAG
213245	13	30.805	NA	NA	NA	NA	NA	NA	AATTCATTAAACACCAGCCATTGGTAAAAACATCCATGGGCTTATCATTAAAATTTAATAAAAAATAAATAAACCCACTTGA
177111	13	33.175	13	32.886	13	5.7054	177111	177111	AATTCACCAACAAGGTTTGATCTGACTCTTTTCTGGAGAAAAAATTCTACCAAGTCAGCTCACAATGCGGATGGACAGCGAG
115931	13	41.408	NA	NA	13	8.8173	115931	NA	AATTCATAAAGAGCTGACGAGGAAGTGTTACATAACAGCTCTGTTTACATAACTGACATAGGTTTGTAGAGAGGAAAAAACA
92088	13	41.616	NA	NA	13	8.34649	92088	NA	AATTCCCAAGCTCGACATCGTCCTTCATGGGCTCCCAGTTGTAGCGCTGCTCCGGCTTTCGACCAAATAGTTTGACCAGCGC
114449	13	41.96	NA	NA	13	8.81028	114449	NA	AATTCGTCGACCCACATCCAGCTTTTGCGGGCTTAAACTCCGCCTCTCCGGCGCATCCCGGCGAGAGTTCGAGAACGAGTCC
212711	13	43.89	NA	NA	NA	NA	NA	NA	AATTCACAAATCTATACACACACACACACATGGCGATGGGGATGGGGGTGGGGGGTTGTTTGTATCTTAAGTTGTTTCTAAT
150614	13	45.123	13	41.136	9	10.2727	NA	NA	AATTCTCAAATTTGTAATATCATCATGCAATTAACAAAATATCAAAACTTGGAATCATGTATAATTAATAAAAATTAGTCAA
172431	13	46.459	NA	NA	13	15.4215	172431	NA	AATTCGAAAAACTTGCCCAGAATGTCAATCATGCCATTGTAGGTATCAGTGGTGTGATTGAAGCCGCATTGGGTTTGAACCC
142390	13	47.44	NA	NA	13	11.7464	142390	NA	AATTCTTTGTGTTTGGATGTGGCAAGAAGATGGAGCTCCACTTACTTAATGCTAAGTGCCACCCTTGATTATAAAAAATCAT
292123	13	47.655	NA	NA	13	12.8869	292123	NA	AATTCGTTAAAGACTCACCACCTGTCGTCATACTCTACGGATCTCCAGTGGTTCCTCTCACCTCCTACATCCGGTTCGCCCT
89446	13	47.829	NA	NA	13	12.887	89446	NA	AATTCGCAGGGCGCGATCTCCGCCGTGGATTTCTTGAGCTTCACGCAACTGTTTCCCATTGTGCAGAGAGATCAAGATCTGA
231007	13	48.026	NA	NA	13	11.5525	231007	NA	AATTCTTGATGAATATACCTTCTGATTGCATGCATTTCATATCATATGCATCATATAGACATATACTTAGATATTGGTCAAA
23489	13	48.041	NA	NA	13	11.3176	23489	NA	AATTCTCGGAAAACGTTTGGCGTTCAGGGTTTCTTGCGGTTGAACACTGTTTTAGAGTTTTCGTTTTTGGTGTTTTGTTAAT
111318	13	49.939	13	44.944	13	14.4664	111318	111318	AATTCTCTTTGGAAATGGTTGGGAGGTTTTTAAGGGTAGAACGGGTTTTAAGGTAGGTTTTAAGAGTAGCATAAAGTTTTGG
169268	13	54.621	NA	NA	13	20.0009	169268	NA	AATTCATAGCCTTTCGGAAATATCGAACAATAGGCAAAACACTTCCTCAGATGAGATGGGAGATGATTGTAGCTTAACTTGA
126558	13	62.428	NA	NA	13	20.5725	126558	NA	AATTCACTCAAATTCATAAATAAAGTAAAGGGTTAAAAGTGCGGTAATATGCACTTATCAGCTTAATTTCTTCCTTACGTTT
115824	13	63.018	NA	NA	13	20.5724	115824	NA	AATTCAGATGTCTATATTTGGACCTGATTAACCAAAATCAATGGAGTTTTTATGTGCCCCATGGGAAAAGAAATAGAGATAA
56513	13	66.359	NA	NA	13	21.0381	56513	NA	AATTCATTTCCGAATCTGTTAGTATATGGAGTGACTATACTGTAGATTTGGAAATGGATCCTAAAATTCCCATGGTTCCGTT
21063	13	69.102	NA	NA	13	22.0716	21063	NA	AATTCTCTAGTGAGGTTCTTGGTAATGGGAATGGTGGTTTTCTATGGAAAGGTAAGTCACCAAATAATTCTACCTCGAAGGA
111464	13	70.185	NA	NA	13	22.3953	111464	NA	AATTCATATATATTCTGAGCTAAGCCATATGGCATTTAGAACTTTCTCCAGCAGGAATTATATTTGCTTTTTTGTAAAAGGA
232524	13	71.435	NA	NA	13	22.3787	232524	NA	AATTCATCAAAGGCTCTGAATCTCCCACCCTGATCCCTCTTCTTTCATGTTTTGGTCTTTGTTTGGTTACCCAAAAAGCCAA
156184	13	72.595	NA	NA	13	22.7089	156184	NA	AATTCTTTGAGCAGCCCTAGACAAAATGTATAATGCAAAATCTATTCAAGGAATCTGCAGATTACATGGATGACTGTTGTTG
24934	13	76.464	NA	NA	13	23.3959	24934	NA	AATTCAAGCCTATGGTCCATGCCTTCTCATGCAGGAGTGGCCCTTGAAGAGTAAACTGGATCCTGAGATCTATGGTCCTCCA
194546	13	79.181	13	80.023	13	24.3709	194546	194546	AATTCACAAAATAGCCTCTACTTTTTCTCTAGGTTTTCTTGTACATGTTTTGCATGCGAGCAAGTATTGTTGGAACAATCTT
98494	NA	NA	13	0	13	0.305349	NA	98494	AATTCATGCTGATCCGCAGCGAATCCACCGCCGGAGACATAGATCGGGGGAGGAGAGGGAGTATCCGGGATTGGCTGAGAAG
91906	NA	NA	13	1.219	13	0.1036	NA	91906	AATTCCTTAGAAAGATGGATGTCGACGCCCCTTTGGAAATGAATTATTCACATGAATCATTGACTTTAGCTTCTTGTTTCCC
61407	NA	NA	13	2.027	13	0.302367	NA	61407	AATTCATGTTAAAGAAGTCAGGAAGCAATGATAAAATTAATCTCCCCTTAGATCATTGATCTCTTTATTCTTGCGTATGTAC
71486	NA	NA	13	2.639	13	0.305535	NA	71486	AATTCTCAAAATTGCCACACAGATCTGAAATGAAAAACAGAATCAAGATCCACCTACCTTCTCCACTCTCTGAGAGCAAAAC
36179	NA	NA	13	4.827	13	0.100983	NA	36179	AATTCGAGCTTGCCAATCTGGATGTAAAGCCAATAGCATCAAGCACCAGGAGGCAGCAACAGCAGTAGACTCATGCCCTGCA
67963	NA	NA	13	7.864	13	0.862161	NA	67963	AATTCATCGGTATGGATTACTAGTTCCTGCTGGTTTTGATGTATGGGCTCATTGATTTAATCAAAATGCTCGGTTTGAACAC
302290	NA	NA	13	9.441	NA	NA	NA	NA	AATTCAGCAAGCTTGTATAGGGTTTTTTCTTTTTGGCTGTGGAAATGGGTGTTGATTAATGGAGCTAATGCTCCAAGTTAAA
60082	NA	NA	13	12.775	13	1.9252	NA	60082	AATTCATAAAAATAATTAGCATTTGTTTATGTTTTACACTGGGACTTTCAGGAGGAAGAGGAAGAACGATCTGAAAGGTGGA
190882	NA	NA	13	13.883	13	1.62216	NA	190882	AATTCCGGCGGAGCATATACGGAGACGCCCCTCCGGAGCGGCCGGACGGCCGGAACTGGAATGGGAACGGGAACACGCCGAC
169864	NA	NA	13	14.763	13	1.77494	NA	169864	AATTCGTGGAAAAACGGGTGTCAGAGGAGGGCATTGAAACGGACTCTGTGATCCTCTCCGGGATTTTTGATGGTCCGGATGA
42942	NA	NA	13	16.645	13	2.17411	NA	42942	AATTCAGTTGCTGAAAAGATGGTTGGCTGTGCTTAAAGAAATCGAGAAATTATCTGGAGCGCCCTTTGAAGATAAAGAAAAG
73771	NA	NA	13	17.319	NA	NA	NA	NA	AATTCACCCGCTGACCGAATCAGCAATGAACTATATCTCTTCCCTAGCTAATTACAGTGGAGTCCTCTCCGAAATCCTCGCT
287374	NA	NA	13	19.332	13	2.48246	NA	287374	AATTCAGGTTTTTGTTTTTTGAAATTGTTGATTAACATGTGATATGATACGCATAAAAGGAAAATTTGCAATGCAAGATTAC
214998	NA	NA	13	20.685	13	2.76234	NA	214998	AATTCATAAACCCATCAAAAGCAGTTTGGTGAAACAAGATGCATGCGAGTCTGAGGCTTAATTAGTTTAAAAGCTAGGTCCA
43196	NA	NA	13	21.502	13	2.88158	NA	43196	AATTCATGAGACCACATATAACTCCATCATGAAGTGTGATGTGGATATTAGGAAAGACCTTTATGGTAACATTGTCCTCAGT
144825	NA	NA	13	24.462	13	3.51958	NA	144825	AATTCAGTGACAAAATCTTATGCAATAAGTGTGATATATCAGCATAGTAAAGCATCTGTCCACTATACTTAATTGAAATTGC
55768	NA	NA	13	26.406	13	3.9387	NA	55768	AATTCATTGCCAATCACTCCCAATTCGTTCAAATCTTAAATTGATTAGGATTTTCCAGAGAGTGATACCTCATTTACTTGTG
108146	NA	NA	13	28.298	13	4.41847	NA	108146	AATTCGTAGAAATAGAAAAACCGTTAGTTGTATATTAATTTGAAAATCTCGTGAGAATTAGATGAGTTTATGTTTTGGACGA
75451	NA	NA	13	29.975	13	5.11637	NA	75451	AATTCATGGGAAGGAGTAGATTCAAAATGGGGATTCGTTACCCCTGGTCTTGCCAAGCATGACATCCTTGGCTTCATTGATT
163222	NA	NA	13	31.804	13	6.08106	NA	163222	AATTCTTGGGTTCCTAAAAATATGACATTCTTCGCATGGGAGCAATATGGGGAAGGATCTTGACTTTTGATAAACTAAAAAA
156116	NA	NA	13	38.607	NA	NA	NA	NA	AATTCAGATTCCACCTAATGAAATTGAGGTTTCAAAATCTCCCAAAATTCTGAAAATTAAAAAACAAAATGAAAATAGTATT
82585	NA	NA	13	38.731	13	7.66515	NA	82585	AATTCGGAATTTGACATTTTTTGGGAATACTCGGTGAACTTTAGAGCCTTGTGATTAGTTTGGTTTATGAAAATTGAAAAGC
291565	NA	NA	13	40.234	13	10.31	NA	291565	AATTCATTATATACATCATTATTAGTTGGTTAGTTGGCTTGTACTTTAAATTAAATAAAATCACAATTGGTTAAAGAATTTG
307969	NA	NA	13	40.574	13	13.7002	NA	307969	AATTCTTGGAACTCAAAATTCTTAGAGTCTATGGAAGAAGCAATTCCAGTTGTGTTGATATGGTATTCTTGTTTTGGAACAA
58528	NA	NA	13	42.724	13	8.79141	NA	58528	AATTCCCGAATAGAAACTCAAATAATGCATAACCTATACCTTGTGATGCAACACACAATCATCATTAGTTTTAATTTTTAGT
195486	NA	NA	13	43.044	NA	NA	NA	NA	AATTCTTGATTGATTGACTTCGGTTCTAAGTTTTGATTTTTATTGAGGATTTTGACTAATTTTTATTGATTATCCATGGTTC
199074	NA	NA	13	43.432	NA	NA	NA	NA	AATTCGCCTTTCCAACTGCACCAAAAAAGAATCAAAATGAGAAAAAAGTTCATAACTCTCATCTACAACCACCTCAACCAGG
87683	NA	NA	13	45.45	13	14.6934	NA	87683	AATTCCCTGAGATCAAGTGAATTGTTAGTTCTTGGATAACATGTAACATGCATGTCTCTTACTGATGTGTTTCAACGTGTAA
142065	NA	NA	13	46.579	13	15.4661	NA	142065	AATTCATTATCTAGTAGCCTAAGATTTTAGCTCAATTAGGAGATTAACAAAAAACTTACTTTTACGTTTTCTACTTTTTATT
235610	NA	NA	13	47.671	13	18.1523	NA	235610	AATTCCAGTATTAACACTTAACATCAGGGCCATGAAACAATGTAATATTGCTTAATGGACATGTGAACTTTGATACCAAAGA
241791	NA	NA	13	48.125	13	18.0672	NA	241791	AATTCTGTCTTGGCAATTTCACTCATGACCGATAGGAGAAAAAGTAAACTTCAGATTCTGAAAAAATAAGCCTCACATGCAT
304566	NA	NA	13	48.737	NA	NA	NA	NA	AATTCTTGAGAGTTGGTTTGTGGAGTTGCGTGAGACTACCGGTTGGACCAGAATTGAGTAATTAAGAAAAAATTTGAAAGCA
43743	NA	NA	13	49.822	NA	NA	NA	NA	AATTCATTATTTATTTAATGATGTTCGAGTTTCACATTTATCTATCCTTATTCTATGCATTATACTTTATGAGTATTCTTGT
52766	NA	NA	13	54.839	NA	NA	NA	NA	AATTCATTTTAGAACTAAATGCCATGTATTATGAAACGCAATGTATAAATTTCTAAAACCAGTACGAGGCACAATATGAAAA
20296	NA	NA	13	56.51	NA	NA	NA	NA	AATTCATTATACAAACAATAAAAAGTTTGGATGTAATTAGTAGCCTAAACATTTTTCATATATAAATAAAGATGCCTAAAAG
237515	NA	NA	13	56.818	NA	NA	NA	NA	AATTCAAGACAGAAATATATAAAAGCTTGTCTGACATTTAAAAAATTAAGTACATAAATAATGTTAATTTGCATGACAAATT
247249	NA	NA	13	58.467	13	20.5616	NA	247249	AATTCATGAGGCAACGTCAATTGAAGATTTCAGTTACTGAGATCAAGATCTCAAATGATACTGGACGTGCCAAATTTCACAA
307203	NA	NA	13	60.61	NA	NA	NA	NA	AATTCATGCTTTAAAAAAGCAACATGGCGATCATCCCACTTCTCAAAAAGGCGATCATCTTGTGTGAAAAATTGAGGACACC
131274	NA	NA	13	65.703	13	21.1056	NA	131274	AATTCAAAGACTCAGAAACATACAATGAGGAAAACCCAGAGAGATGTGAAGGCCTCTGCACTCTCAAAACTTGCTCTTAATT
274436	NA	NA	13	66.585	13	21.2456	NA	274436	AATTCTTGGAGCACATATCAAACCACATCGTTGCAGATCCACTGACTATGTCAATACACAAAGATGTTTATTAGACTCATGT
283610	NA	NA	13	69.485	13	21.8316	NA	283610	AATTCTGAAATGGGGTTGTGCAAATGTATTAATTAATATCTTTCCTGATCTCACATGGTGAATTTAAGGCCATCTCGAGAGA
215152	NA	NA	13	74.517	13	22.8754	NA	215152	AATTCCCATGCAGCTACACAAGTTGGACTTCCTATTAATAGGCATCTGAGTGAATCTTAGGCATGTACCCATGTGGTTAGGC
161499	NA	NA	13	74.859	13	22.7483	NA	161499	AATTCGTTTGGGTTCCTTGAGGATTAGAGGAGAATTGGAGTTTTGAGGTGATTTTCTGGGGGGTTTTGGGTTGTTTTGTTGT
113787	NA	NA	13	75.229	13	23.0696	NA	113787	AATTCAAGCACCAAGAAATAGAAGGACCAACTGTAGAACGTGACACCTCAGCTTTGGCCAATGAGACCAGAGAAGTTCTAGG
196855	NA	NA	13	75.346	13	22.9778	NA	196855	AATTCATGCTGGAGGGATCAGATTATTGAAGGAGCAGATTGGACTTGTGGAAATCTCGATACTTGGTATGTATGAATCCTTC
147966	NA	NA	13	76.887	13	23.1375	NA	147966	AATTCATGCAAAAATGTCTTCAGTAAGAAATGATTTGCTGCTATCAGTAGAAGGATCAGATGGGAATTGAAGTTGCTCATAG
236259	NA	NA	13	78.509	13	24.0026	NA	236259	AATTCATAATGTTCTGCAGAGTCCAGACTCCAAACAGACTCTTTTATTTCTGACCTATAAATTCCTTGTTTGTTTAAATATG
306795	NA	NA	13	82.256	NA	NA	NA	NA	AATTCATGATTTAGGAAAGGTGTGCAATTATGTCCATGTCTTTTGCTTTTTTCATTTTTTCCTTTAGTTCATATCATACCTT
108377	14	0	NA	NA	14	0.885208	108377	NA	AATTCACAAATTTTGAAATGAGTCTCAGTGTTTCCGGATATGCACAACATCTTATAAGAATAATGTCTACATGCACATTAAT
170984	14	11.681	NA	NA	14	4.29165	170984	NA	AATTCATAGCAACTTGACCTTATCAGCAACAAGCTCATGGGAAAAATGAACTCATCAGTGGCCTTTAGCAACATATGCAAAA
95100	14	14.001	NA	NA	14	4.92222	95100	NA	AATTCATCCAAAAACTCATCACGAAGGGGAGGCAAATTCAGGCCATGAAATTTATTTACGAATTTGAGCTTGTCAAGTTGTT
102585	14	15.181	NA	NA	14	5.77991	102585	NA	AATTCCTTGTGGTGAAAACTGAGTACTGTTTAGTGAAATTCTAATAAATGTTTGAGAGTTAAATTCGTTTGTTCAATATTTC
160930	14	19.285	NA	NA	14	6.61979	160930	NA	AATTCAGTAAGAAGATATAAAATACAAGATATGGAATGTCTAATTAGAGCTTAACAGCTTATTATAATTCAACCAAGTCATC
205495	14	24.151	NA	NA	14	8.49963	205495	NA	AATTCACTACAATGGTGTGTGGCTTCTTGTCCATCTGTGTATCAGTAAGCTCCCTTCCCATCAAGCTACATTGAAAATCAAA
210714	14	24.713	NA	NA	14	9.06513	210714	NA	AATTCATTGGACAAAAGAAGGGCGGCATTGGAAAAGGCTTTGGAGGTGGCTGAGACAGAGAAGGCTAAGAGGGTGCTTTTAG
103492	14	27.56	NA	NA	14	7.19811	103492	NA	AATTCATTATGACCACAACGTGAATGGTCTTTGTAATAGATAAACTCAATTATAGACTTAGAAGCCCATCTAGATACATTTG
53730	14	29.016	NA	NA	14	8.30889	53730	NA	AATTCAAGCATTTTTTTCCTGACATTTGATTTAACCTTGCTAAAATTAGAAATTGAGAGTTGCTTTTGAATAAGCATATCGT
186018	14	29.548	NA	NA	14	9.88256	186018	NA	AATTCATAACCATCCTCTACAACCTGCAAATTAATTTTATCTTAGAAAAACCTCTATGAAAATTGAAGTCCTAATGAGTAAT
170020	14	29.914	NA	NA	14	10.4948	170020	NA	AATTCTTCTGCAACTGAATAGCCTCAAACTCAAAACTGAACTTCATGATTTATGAAGTTTTCACAACAAGGACTGAGCTGGG
134647	14	31.155	NA	NA	14	10.7618	134647	NA	AATTCATTCCAATAGAGAGAGTAGAGAATATTGATGATCTTGCTTTGGACTTTGGGTGTAGAGTGGGTAGTCTACCGTCCAC
198225	14	31.911	NA	NA	14	12.3609	198225	NA	AATTCCTTTTGAAGGTGACGAGACGCAATGCAAAATAGTGTTGGCTTCGAGAGATGGAGACGTATTATGCAAAGACATGGCC
23249	14	32.419	NA	NA	NA	NA	NA	NA	AATTCATCCAAGAGTAAAATAAAATTTTATTATATATTTTATTTACATTTCATTAATTTTATATTTTATCCTTTGTTATTTG
215993	14	32.614	NA	NA	14	16.8588	215993	NA	AATTCAACAAATTTTGTATGTCATTATTGGTTTAAACAAGTTGCATATGTCATTATTGTTCATTTAAATATACAATATTGAC
98533	14	33.067	NA	NA	14	16.0615	98533	NA	AATTCTTGGATTCCCATGTGAGATAGCCATGTTCAGTTGCTGCTGGTTTTTGAGAGTCTCCTATTAAGTAGCCTAGCTGTCC
195550	14	33.731	NA	NA	NA	NA	NA	NA	AATTCAGCATGCAAACACTACTGAACAAAGTACAAAGTTGGTGAAATACAAAAAAAATGTTAAAATAATTTTTATATACTAA
199280	14	34.233	NA	NA	14	19.0144	199280	NA	AATTCAACCAAACTGTGCCTCCAAAATCCTAGAAATCACATCTCAACAAAGAAAGATACAATTATGAAGCACTGCAAGTCAG
220095	14	34.44	NA	NA	14	19.0491	220095	NA	AATTCTGTCGTGACTGCGGCGGACATGGGGGCTCTGTTCATGAGGGCGAACTCCTCGGTGAAACAGGCGTCGGCCGGGAGGA
56608	14	36.064	NA	NA	14	20.7388	56608	NA	AATTCACCAGTTTTACTCAATTTATCAGTTTGCCAACTCAATTTTCTTTTCTACTACCCTGATGGGCAGACCCAAAAACATT
194621	14	37.228	NA	NA	14	21.4416	194621	NA	AATTCTATATACTATTATTTGGATGAATAGTTGGACGGATATGATGATAATGATTTGTTTTTTAACATGCAATCAGGAACGT
119471	14	38.454	NA	NA	14	21.1029	119471	NA	AATTCATCAAGTAAAGGAAACCAGATTTATAGTCAGGTGAGAGTTTTCCTTGGATTACACTAACAAACTGATCTTTTGAATG
73304	14	50.591	NA	NA	14	25.2104	73304	NA	AATTCGTTCAGACGTGTAACCACCAAGCCAACCCTTCCTCCCTCCTCAATGTTTTTCCAATCATATGCTATTTTTCTATCAA
140127	14	59.427	NA	NA	14	26.4482	140127	NA	AATTCGTTAAAGAAGATTCAAATTCAATCCATAGTTTGGCAGGGAATACTGAGACTCTGGATATTGATTGTCTTAAAGTAGA
175665	14	69.671	NA	NA	14	28.686	175665	NA	AATTCACAAAGAGGAGGGAAAACTTGGAGTTTGTCCCGCAAGGTTATGAGGTCCTCTTGAAGAAGCGGCAAGAAGAACTTGC
168909	14	78.046	NA	NA	14	30.1352	168909	NA	AATTCCTTGCTGAGGGCACTGCAATTCAAGATCTTTTAAAACCGGACCGGGTCCTCATTGGAGGCAGGGAGACCCCAGAAGG
169346	14	82.031	14	90.139	14	30.1652	169346	169346	AATTCACCGGCGGCCAAATCTGCCAAATCTCACAAATCGGCCCAGAGGGTGATTTCGCCACGGAATAAGATTCGCGAAAGAA
221441	14	83.639	NA	NA	14	30.0469	221441	NA	AATTCATTTCAAAATCGAACCAATACAGAAGAAAACCAATTTCCATCGTTTGGTTGACGAGAAAACATGGGAGTAGAATACA
158072	NA	NA	14	0	14	0.691411	NA	158072	AATTCCTGGCAGGAGATAAGACACACCCATGGATAAATAAGGTTGAGGGAATGTTGAATGAAATGGCTAAAAGATTGAAGAT
71557	NA	NA	14	1.815	14	0.072834	NA	71557	AATTCAGAAGATTAATTTTCCTGTGCTATGGAGAACAAATTAGTGATATGGAGGTTGCACTGCAAAGAACAAACTGAAGAAT
221478	NA	NA	14	2.718	14	0.098413	NA	221478	AATTCATTGTGTTCGTGGGACGAACCGTGGCCAAACGAACCCCACCTGCCCAGCGCCAATCTGTCCAGCATCAAGGTTGCAC
304995	NA	NA	14	3.253	14	0.155882	NA	304995	AATTCGCCTTGTGTTTCCTCCCCTTTCTTTTGTTTCTTTTCGCTAGCTGCTATGAAGGTAATGTCCCAGCCCTATATATGCT
230711	NA	NA	14	3.653	14	0.241104	NA	230711	AATTCAGAAATGATCTCAGGAGACCTGGAGTTTGGATTGAAGGAGAGAGTGGCATTAGGGTTCACTGAGAGCCCAATATTGG
149589	NA	NA	14	4.493	14	1.12565	NA	149589	AATTCATTATAAATTTATTAGCCAGAGATTGACAAAATCTTGTGTACATTGCAGATGGGGTTTCCACATTATCCTTCTATTT
245920	NA	NA	14	4.622	14	0.998194	NA	245920	AATTCAGGCAAGAAACAGTCCCAAGGCACCATTTTCCTGTTTTCATTGAGAATCAGCAGCCCAACTTTCAGACTGTCCATTG
173830	NA	NA	14	7.965	14	1.22661	NA	173830	AATTCGTGCTAAATTCCTGGGCTTTATAATTTACTTTGGATCTTACGAGATCGGAAATGTTATTTGCTGTATTTTGTAGTGG
257493	NA	NA	14	9.012	14	2.46858	NA	257493	AATTCAGTTTTGAATGGTAGATTCAACTATGAGGTTGGTTGAGGTATTCATTGTCTGGAAAAATAACATTAGTGGCAAGATT
234379	NA	NA	14	14.514	14	4.91791	NA	234379	AATTCAGAGCACAAAATATTATATAGACTCGCTCTTTGAGTTAGAGCTTACATGTTTAAGCACCAGATTGCGTGAAAATGGA
6	NA	NA	14	15.42	14	4.83887	NA	6	AATTCAAAGAAAATTTAGTTTACGATGAAATGAGTTTCAAGGAGAAGGGTGGGAAGGTTATATGTTCATGAAAATATTGTAA
17727	NA	NA	14	16.452	14	5.99189	NA	17727	AATTCACCCTCCTTCGTAAGCTCCCGATCACTGCTCTGTTTTAGCACCAGTGAACGCAAAAGCTAGAAATGTTCTCTTGATT
186084	NA	NA	14	18.015	14	6.30659	NA	186084	AATTCTATGGCTAGGGGTCTTTAGAGAGAAGTTTGAATGCTACATTCTTAGTTTTGGTGCCTAAGAAAGGGGGGGCAAATGA
163617	NA	NA	14	18.898	14	6.45078	NA	163617	AATTCATCCCACTCCTAGCGCCTTCCCACTTGCCTTTCCCATGCATGCCCCTCACTAATTCAGTGCAAAAGACACCACTATC
66968	NA	NA	14	23.127	14	7.43477	NA	66968	AATTCTGTAATTGCACCTGCACTAGGTAAATGGCCTCTGCTCTTCCCTAGATCATAGACCTATTGGTAATTGGAACGCGCAT
86803	NA	NA	14	24.286	14	7.68997	NA	86803	AATTCACTATTTAGAATAAGCACATCAGACTATAGAAACCATTTGAAATCTTAATGTAGGGAGGGTGGGCATAGTGGAAGCT
57329	NA	NA	14	25.068	14	7.27954	NA	57329	AATTCTAAGAATAATTCAGTTTTTGACATGGAAGAATTTGTGTCTGTGCCCTCAAAGTCTCTGGATGATGTTTAGTTGGTGT
295024	NA	NA	14	27.156	NA	NA	NA	NA	AATTCTTTCTAACAAAATTAATTTTTTTTATCGTATATGATTCTTCCGTTGAAAAGGAGCCTATAGCTTTGAGAATCGTAAA
167058	NA	NA	14	29.815	14	9.18398	NA	167058	AATTCGGGAGAAATCCAAATCTATATATTATATTTCATAAAATTAAAGTAATTATGAGCTTGGGAAATTGGTACCTCCCAAG
210757	NA	NA	14	34.436	14	11.0893	NA	210757	AATTCATCACTCGTAAGGTTTCTGGTTTATGATATATCGCTGAAATATTATGTATTGGAAGGTATTGACACGATAATACCCC
73834	NA	NA	14	35.982	15	16.8593	NA	73834	AATTCTCTACCTTTATCTCTTTCCTTTATTTATTTATTTTGTGCATATATTGTTGTGTGGAAAAAGATTTTGAAAAACCCAA
298684	NA	NA	14	40.616	14	16.0188	NA	298684	AATTCATGACCACACAAAGAGCAGCTATAAAACAAAGATTGTGAGAAAAGCAAGAATTGTAAACTAATAAATGCTTAGTCAA
149275	NA	NA	14	46.196	14	19.5912	NA	149275	AATTCTCAGCACGCGCAAACGCCGCCCCCTTTCCGAACACAATGAGAGGCCTTTCGGCGTGTCTGAGAAGAGAAACTGCCTT
101705	NA	NA	14	51.504	14	21.9623	NA	101705	AATTCTGGTGGAATTTGGATAAATAGAAGAAATGGGCCTCATTTTCTAAACTTTAGGGTAAATTGAATTTGGTGGCAGTATG
256015	NA	NA	14	52.258	14	21.655	NA	256015	AATTCATCTTGAGAACCCTCTCTTTACATGAGTCTGGGATAATCATGGTGGATTTACTCTCCACCTAAAGTTATTAACATGC
129486	NA	NA	14	55.056	14	24.3641	NA	129486	AATTCTTTTAAATAATTTTTTTATTTTCATTTGAAGAACATAAAATAAAAACATGTGTGAAATAATTGGTTCCATTGTTATC
217023	NA	NA	14	56.627	14	25.7236	NA	217023	AATTCATGCTCGTCTTTTCTTCTAATTAAAAAAATATTACCCTACATGTGAAATTTTCTTTCCAAACAAGCATGTGCTCGTG
263549	NA	NA	14	57.285	NA	NA	NA	NA	AATTCACGAGGCCACTGTAACCAGTTGGTTATTTTGCTAAACATTAATTTTCTTTATTTTTTGTTTATTTTTTCATCTATTA
27948	NA	NA	14	58.596	14	26.391	NA	27948	AATTCAGGTGCTAAGGCACCTAGGTTTTTTGAAATGTTCCACTCGTAAGAATAGAATTAGTGTTCCTTCTACTCCCCTGAAG
240006	NA	NA	14	60.507	14	25.4078	NA	240006	AATTCAGTGAATTTTCCTTTTGGGTGGGATAGATTCCAACAGTGGCCCACCAAATGAAAGGTCACAGTCTGTGGCATGTGCT
287906	NA	NA	14	61.457	14	24.9739	NA	287906	AATTCCCTGTAACGGTGCGAGAAACCCAGGTTCGCAGCCCAAATCGAAGCCATTGTCAAAAGGGTTGCTGCAGACGACGTTG
45320	NA	NA	14	62.167	14	25.6468	NA	45320	AATTCGTTGCCGATCGCCTGCTCGGCGCCTTGGGTTACGGGAAGATGTACAACGTTTCGAATCCGTTCGACTGGATGGAGCT
256086	NA	NA	14	64	14	26.1402	NA	256086	AATTCACATTTACAAGGGATGGCCAAATGACATGAATGGCCGGACTTGCATGTCGAGTGCATTTAATGAAATATAACCACAC
240852	NA	NA	14	67.431	14	27.2794	NA	240852	AATTCTGTGGATGATTTGAAGGTATCTGTTGGAAATAATCATGGCAGTGCTGATGGAAAAATGAGGCAGCTGGAAAATATTC
172555	NA	NA	14	75.512	14	28.5607	NA	172555	AATTCAGAGCGACATTGCCACAGAGCTATTCCTTGGGCATGGAAAAGTACCATCTCCCAGCCTTCTTCATGTCCTATCTGCT
251089	NA	NA	14	75.908	14	28.7606	NA	251089	AATTCACGCTCATTTAAATTACTGGATTCATTGATACTGATTAACTTAAATCAGATCAGAGAAGGATGGCTGATCACTTGGC
199632	NA	NA	14	78.369	14	28.8498	NA	199632	AATTCTTGTTACTTTTGGTTGATTAAGCTGTTGTTTTAATGAGCTCCTGTTAGGCATTCAAGTGTTACTAAAGCGATTGAGG
18831	151	0	NA	NA	15	0.124324	18831	NA	AATTCGGGATTTAAGAGTAGTGAGTCAGTTAGTCAGATAGTCAGTTACCTTCACTGGTGGAGTAGAAGCTGCCCTGACCACA
112806	151	4.163	NA	NA	15	1.63988	112806	NA	AATTCAGCAAATGGGTACGCAAAAAGCCACTCTTCCACTGCGAATCACGGCATCAAAAGACAAGAGCACTGTGCACGGATCA
54193	151	11.878	NA	NA	15	5.59275	54193	NA	AATTCCTTTTAGAGCAGTATCTAAGTTATGAAAATATTAGTTTGTTGTGGTTTCTTTGATGTTTTGACTTTTTTTGATGCTA
177128	151	13.043	NA	NA	15	5.43464	177128	NA	AATTCAAGATGCTACTCAAATCTATGAAATAATAACTAGAATTACAGCCACTAAGCAAGGTAATTCATCTGTTATTGAGTAA
163335	151	23.76	NA	NA	15	13.465	163335	NA	AATTCTGGATTTTCCAGGGATGAAGCAAAAAACTCTACTCGACTGAGGGAATACAAATATTATCTCCTTAGTTTATGTAGAA
305112	151	26.193	NA	NA	15	13.8249	305112	NA	AATTCTTCTGATCATCCAGGGTCAGGTTTCTCTCGTCCTCCATCCCTTAGTTCTGATGATAGCTCATGGGCTTGGCACGAAG
147657	151	28.746	NA	NA	15	13.7433	147657	NA	AATTCGTCGTGTGTGATCACATCTTCATCGGCTAGACTTTCGTCCATGTGATCTAACCTCGCTGCGAAGCAGCCCTTTACCT
208859	151	37.438	NA	NA	15	15.3747	208859	NA	AATTCATGCGTGGGAGCTTTTCATTGGCCAATCGATTAGCTGATTTTTTGGTTGTTGAATGTGTGAATCTCATTCATTACCT
55378	151	41.543	NA	NA	15	16.1665	55378	NA	AATTCTTTTGCAGAAACATGTTTTCCAACCACCAAACACAGCAGCGCACAGCGTTTGGTTGCTGAGAAAAATACGAGACCAA
20558	151	44.608	NA	NA	NA	NA	NA	NA	AATTCTTTTCAATCTTTTTTGTTTTGATTTATTTCGTGTTTTTTCTCTGTGGAAATGCAGATAGAAGACGACTGCAAGCTAG
224590	151	47.458	NA	NA	15	17.0047	224590	NA	AATTCACACACATGTAATTTACTCCTCCATGTTAATTTGTCTCTCCCTCTCCATCACGCGCTTGCTCCCCCGTCCGCGCGTC
226561	151	49.283	NA	NA	15	17.2046	226561	NA	AATTCCATGGGCACTGTGGTGAGGTCCTGGATATCTCGTGGTCTAAGAATAAGGTTTGTTGTTGCATAGCATATTTACTTAT
137575	151	51.726	NA	NA	15	17.6514	137575	NA	AATTCAGAACGGATGGTTTGTCCTTTAAATTTTCAACTCCCTGCAAGGCAGAGTGAGAATTTTCATTGGGCTCAGAACTGCT
274910	151	58.93	NA	NA	15	19.0213	274910	NA	AATTCGATTAAGACCAGGATTTAGTTTTTAGTACCATTGGAGTCTTAGCACATCGTGTTAGTTCTGATTCCATTTGATGTGG
271130	151	66.735	NA	NA	15	20.1135	271130	NA	AATTCCCCAATGATTCCTGAAAATTTTGGAACTGAATAATTCTTGGGATACTGGACAGGTGAACAATGCAGGGATGATTGGA
122191	152	0	NA	NA	15	9.394	122191	NA	AATTCATCGAGGACATCTTCGGCATCATGAGCTGCATCTCTGATCTGATTCACCCAGAGCTTGAGCCGTTTATCGTATCTGC
68998	152	1.334	NA	NA	15	9.8642	68998	NA	AATTCAAGCACCAGTGGAGGGATGGGAAGCATGGTTGGCAGGATGCCACAGTGGAGGAGGTGATCCCTCCAAATTATGTATA
150378	152	3.179	151	23.601	15	12.6433	150378	150378	AATTCACATTAAACCTCTAACGTGGCCTTTCATGCTTGTAGCAAACTTTTCCCTTTATGCAAGTGGATGGAGGACGAAAAAA
218715	152	6.342	151	30.098	15	14.7974	218715	218715	AATTCGCCGCATTAACTATCAAAAGGAGAAGAAAGAATCCAAGAAAAACCATTTTCAAATGGGCTCATATCCCAATCAATTT
26835	152	7.125	NA	NA	15	14.354	26835	NA	AATTCAATGAAAAATCAAGCCACCCATTTGCAGAAAATGGCGAGTGACGACGTCTCCGGCTCAGAAACTGACGAAACTGAGG
192525	152	8.371	NA	NA	15	14.9733	192525	NA	AATTCATGGAGATTGCTTGTTGCAGATTGTGAGGACTTGTTATGATATTTACTTGGGGAGCAAGAACGTTGTCAATCAAACT
205045	152	10.564	NA	NA	15	16.4171	205045	NA	AATTCATATAGAAAGTTCTTCCAATTCTAATGGAAAATAGAAACAATGAAAAACACCTGTTGATTTCATCTTCGCAAATCGC
131489	152	11.663	NA	NA	15	16.4168	131489	NA	AATTCTCAGTCATGACTCCATATTTCCCAATGTAATTTATCCAGCCAAGCTGATTTTTATTTAATTAAAAATTTGAAAGATA
39007	152	12.101	NA	NA	15	16.2176	39007	NA	AATTCATAATCTAGGATTTCGACGATTTGGGCCGAACAGGGTTAAAGTTTAACAACAAAATGACAGGCCCGGCCCAACATAT
273850	152	14.564	NA	NA	15	17.6445	273850	NA	AATTCATCATGTGGAATCCACCCCAAAAATTTGGAACAAAGCTGACATGAAGAGGCACCATAATATGCAGTAAGAGATATTA
52692	152	15.073	NA	NA	15	18.0327	52692	NA	AATTCTTGTTCTGCATTCTTCACAATTTGAATTTGTATGTCGACAAATGAGATGTTGAGATGGTATGCATGGTCTGCATTGT
203468	152	15.771	NA	NA	15	18.0938	203468	NA	AATTCCTTAAAAAAAATCCAAAACCTCTGCCTTCAAACCATCCCTACAAAAAGGTCAAAACGCCATGGTGTAACCGTCTAGA
104773	152	18.903	NA	NA	15	18.4822	104773	NA	AATTCATTTTCTTTCCTCCTGAAATTCAACTGTTTGCCACATCTTTATACTTTGTTTCTTTTTATATTTCCTTGTTCTTTGA
122556	152	20.317	NA	NA	15	20.1437	NA	NA	AATTCTCTAGAAAGCCCTGGACTCCTCTCATGCCTTCCACCAGGGTGTAGAGATGTGGAGACTTCTCTAGACATTTCTAAAA
181881	NA	NA	151	0	15	0.621386	NA	181881	AATTCGCTTCATTCAAGTCTTCCAAAACAAGATTGTCAATGAGTATCAGGAACTCCAGAGATTGGGTTCCTGGGAGAACCTT
57895	NA	NA	151	1.756	10	15.612	NA	NA	AATTCTTTTTATGAGAATTTTATTTTTTTAATTCTTTCTATGTTCACTACTGGTAGATTAGATTTCCAGCTATTGAATTTCC
183619	NA	NA	151	2.595	15	1.73471	NA	183619	AATTCTGGTTCCAGTGCTCTGATTGATAACCTTTGAACTGGCCCTAAAAGATGACATAAACGGATTGACATAGCACTCTGCT
273355	NA	NA	151	6.835	15	8.74236	NA	273355	AATTCACTCATATTTGCTGTAATCAGCTTCTATTCTTTTATTCAGGTCCCAATCAAAGCCCTTGTTATTGATGGAAATTGTA
177211	NA	NA	151	7.906	15	8.6169	NA	177211	AATTCAAGAGAAACAGTCTGTCTAGAAATAAAAGCTGAATTAGCAGCCAAACATAAACAAACTAGTGTGTTATATCCTTCAA
71488	NA	NA	151	11.275	15	5.49924	NA	71488	AATTCACAATGAGATGGAAGGAAGTAAGCACGACAATTTTGGTCTTGTGTTAATTGACTAACAGACAAAAGGTTGCATGAAA
301209	NA	NA	151	12.22	15	5.50516	NA	301209	AATTCATGGAATGAATTTGTGCAAAAATAATTTGGGCATTGGTGGGGCCCAACATGTGTGATTGAACATTGATTGACTTTGA
274770	NA	NA	151	14.473	15	10.1867	NA	274770	AATTCATGAAAAATATGGCATTAGTAATTATTTAAAACCTTGACAAAGTAGAAAGGATATTACAATCATGGAGAAGTATTGC
165198	NA	NA	151	20.449	15	12.363	NA	165198	AATTCGTAATTTTGAGGTTTGTTTTTGTGTATTTGCGTTATGTACAATTAGGGTTTTCAGAGAATTTCGTTTTTGTTTGGTT
113857	NA	NA	151	20.874	15	12.4016	NA	113857	AATTCCCAAAAGATTTGGCTAAAAACAATTCATCAAGATGAGGTTAAAGAGAAAAAATTTGCATACAAAGTGACATAACCTA
89753	NA	NA	151	26.756	15	13.7572	NA	89753	AATTCTTAAAATAGAGAAAACCCGGAAAGTGGGAGTAGTGAATTGGATGAAGCAAATTGAAATAAATTTCACCATTAATGGA
252601	NA	NA	151	32.608	15	15.1563	NA	252601	AATTCAGAAATTTTCCCTCAGCTTTTTGCAGTCATGGGCAGTGAGAAAGCTTCTTCATCATCAGTTACTCCTACTGAAGAAT
109550	NA	NA	151	33.318	15	14.9195	NA	109550	AATTCTTGCTGAAGGCATCATAACAAGAGGCTAAAATTGGCATGCAAAAGGAGATTCAAAATCTCTTTCTTAAATCAATACA
172424	NA	NA	151	33.54	15	14.9194	NA	172424	AATTCACAACTTTGAAGCAGCTTCTTCATTAGTTTTCCTTGAAAATTCCTGAATCACTCTTATTACATAACCTCAACTCCAT
138886	NA	NA	151	33.976	15	14.7973	NA	138886	AATTCCGAATTTTCCAAGAACTAAGTGAAGAGTGGTCCTGTTCATAGTGGTGTTTTATTAGTGATTCCCTTATTTCAAATAA
133980	NA	NA	151	35.083	15	14.6341	NA	133980	AATTCAAGAAATTGAAAAAATTAATGGTAGTTAGGACAATGTTTGATCGACACAAGCAATCTCTGTTGTCTAATTTAATTAA
118232	NA	NA	151	35.697	15	14.5569	NA	118232	AATTCACTCCCCCTCTTCACCTGAAAGACCTTAACGTTAGGATCGAAACTATAAGCCAACCGGTGCAAAAGCCAGATAGACT
65553	NA	NA	151	36.759	15	14.6341	NA	65553	AATTCCTTATATAGCATGGAGTGAAACTGACAAATTCATCCCCTAAACTTTAAACCTTTGACCCTAAACCGCTTGTTTTGAA
46880	NA	NA	151	43.072	15	16.1689	NA	46880	AATTCAGCTTGATCCTGTACTTTCATCAATATTTCTATCTTCTACTGTTACAAAATTCTGTCTGGTTGTTTAATGAGGTGTG
98174	NA	NA	151	58.515	15	19.4392	NA	98174	AATTCATTATGTTGCAGATCGCGGAGAGTTTGTTGTTCATGAGGGGGAACTGGGAGATGGAATTTACTTCATATGGGAAGGA
174472	16	0	NA	NA	16	8.31748	174472	NA	AATTCTTTGTACATAAGGAGTTGTAGAAATATTTGAATTGGAATTTCCCCTTATTTTCCTACCTCTGCATTCAAATTTTCTT
118214	16	3.029	NA	NA	NA	NA	NA	NA	AATTCTTCTATATCCACCAAATTTAAATAACATTAAAGCTTCTTCATGATTCAGTTGGAAACTTTGCTAACCAAGGACTCAG
100209	16	8.051	NA	NA	16	14.7324	100209	NA	AATTCACAATTTTAACAATTCCTTCCATTTCAAAACACAGTTGAGGGATAATGCATATAGGTAAAATCTCATAAAAACCCCC
186205	16	30.7	NA	NA	16	0.107592	186205	NA	AATTCGCTCTAGGAAAGAAGCTGACACAAAAGGCGGATGTCTACTGCTTCGGCATCATTATACTGGAGGTCATCACTGGGAG
135797	16	32.415	16	2.195	16	1.06482	135797	135797	AATTCACCACTACTCTAAATCTTTCATTGTGTTTATTGTATTCACCTGTACTTGCAGTTGTAATCGCTTTTAGTTGTGCATT
270258	16	34.939	NA	NA	16	3.09621	270258	NA	AATTCTATTTTGGATGTTATGTTAATTTGTGTGTTCTCAATTTGCATAATCAAATTCAATGAGTTGTTTTGTTTTCCTTTCA
204899	16	38.241	16	11.435	16	14.03	204899	204899	AATTCAATGGTAAGGAAAGCTTTCCTTCATGAGATACCATATTTTTGTTGGTAACTCGCCTATATTCTTGTAGGATGGGGTG
165056	16	39.461	NA	NA	16	14.24	165056	NA	AATTCATAATTATGTGTAATAAAAATTTCAGCCAAATTGCACAATCAAAAATTCAATCTAAAACTCAACCATGAAACTAATA
288857	16	39.899	NA	NA	16	15.4154	288857	NA	AATTCATGAACTTACTATGGTTTACATCTTATGGTTTCTTGCCCTTTTATAGAATTGGGTCTCTCCTTACCATCAAGCATCC
51595	16	47.455	16	30.036	16	18.3165	51595	51595	AATTCGTGGCGCAGCTCACAATATCGCCCATGCCCACCACTTCCTCCAAACACACAGTGCTCTCAAAACAAACACCCTCAAA
161245	16	50.544	NA	NA	16	21.0291	161245	NA	AATTCTTGTCTCTAGATTTGTCATCATATCTCACTTTTGGTTGAATCCCCGTCTTCAGGGACCCAGAGCTGAAAAATGCAAG
54435	NA	NA	16	0	16	0.753815	NA	54435	AATTCATTAAATGAAAATGTTGAGTGTTCAAATTAATTATCACTATAAAGTAAATCAAAGGCATAAACTAGATAAATCAACC
82500	NA	NA	16	1.117	16	0.245797	NA	82500	AATTCACAAAGCGGATGTCTGAGCTGCTTCAAATAGAGCGGGATTCTGAGTTGGAGTTTACTCAGGAGGAATTGAATGCCGT
69371	NA	NA	16	4.965	16	2.33188	NA	69371	AATTCTCTGCTCAGGTAACGCTGCAAATTAGTAAATATTGACTACTTCATTAGGTTGGAGTACCCAAGATAGATATAACTTA
179694	NA	NA	16	7.823	16	8.08204	NA	179694	AATTCATGGGAATCAACAAATAAGATTGGTTTCTAAATTGAAGCTTCTACCTGGTAGTGCTCTAGGTTTCGAAGTACAATTC
300614	NA	NA	16	8.642	16	8.13318	NA	300614	AATTCAGTTGAAGACCAGCTTAGTTTCAAGCAAATCACAAAAGATTTTTCATTCAATTTGAAATCTTCAACATCTTAAAACT
231643	NA	NA	16	14.243	16	15.9217	NA	231643	AATTCTTGAAATTCATGGGATGTAACCTGCCAGGAGATCAACCACCATTTTTCTATCTTGTACTCTTAATTTTCAGAAATTA
30907	NA	NA	16	14.708	16	15.2044	NA	30907	AATTCACGGCTTCGATGGTGAAACTTGGAAATGTAGGAGTCCTTGAAAATGGAGAAGTGAGACTCAAATGCCAAGCAGTGAA
130844	NA	NA	16	16.991	16	16.2798	NA	130844	AATTCTCCTTCTCATAAGTTTAACATATGTATAAAAATGTGTCCTAACACAAAATCTCTTAAGTGGATGAATTAATTTCATT
59686	NA	NA	16	22.628	16	17.3056	NA	59686	AATTCAGAGCTTACTGTCCAAAAGACGAACATCCGAGTTGCTCCATCTCCGTATGCATCTTTATTCACCTAAAGATTGAAAC
107453	NA	NA	16	31.04	16	18.3929	NA	107453	AATTCTTGAATAAAGCCAGCTCAACTAGAGATTATTAACTGAATGGTTCAAGCTTGTGTGCCATAAGTTGTACACTGTAGAA
199426	NA	NA	16	33.199	16	17.9356	NA	199426	AATTCAGAACTGCGAAACTCACATTTTGCTTTGTTTAGGACCTGAGAAAAATAACTGAACCAATTGAGCGGTGATACAACTG
34550	NA	NA	16	38.326	16	19.194	NA	34550	AATTCAGAAGGTTAGTGGTGTTGGCAGAAGTATACTGGCATGGGGGATTGTTATAGAATTGCACCCAAACATTGTCAAAACG
47252	NA	NA	16	41.885	16	19.3349	NA	47252	AATTCGCCGCCATTTATAAATCGGTTTTGTACGTCTCTGGGTTTTTTCTGTTTTCTCGTTTCTACTATCGAGATATGCGGAA
115070	NA	NA	16	47.739	16	20.626	NA	115070	AATTCATGCAAGGATTTGAGTGATGACTGCTACAAACCAATCTGTAAGTGATAATTTACTGTAACTTTGTGTTTTTGAGTGT
120842	NA	NA	16	48.48	16	20.7259	NA	120842	AATTCAAGTGTGAGATATGTGGGAATCACAGTTACTGGGGGCGTAGGGCTTTTGAGCGGCATTTTAAGGAATGGCGCCATCA
194269	NA	NA	16	56.048	16	21.4982	NA	194269	AATTCCTCCATGGACGAAGCAGATCACCATACGGGGAATCATCGCCAGCGTAGTTATTGGAATAATCTACAGCGTGATAGTG
226182	17	0	NA	NA	17	0.140709	226182	NA	AATTCAGAAAGTTGTAGATAAGTAGATCATACTGGAGCAGTGGCACAGAATCTCATGCATTTTAGTGGAACACCCATCCCTT
271713	17	6.116	NA	NA	17	0.292643	271713	NA	AATTCATGATCTACTCTCTATTTTTTTGGATAATATCGTTCTTTCCTCAATCAGCAAATGTGCCTCAGCTTGTCCTATGCAA
95642	17	8.354	NA	NA	17	0.944378	95642	NA	AATTCGCTAGTTACAAGGACTCAAAAGTGATCTCAGCACCAGAGACTTGGCTGGACTTGAGGATCAAGGGATCGCAGCTTAG
112402	17	10.216	NA	NA	17	1.07377	112402	NA	AATTCTTTATCCCCCTTCCTTTGCACTTCAAAGCCCTCATGAAGTGTAGGAGACCGAGCATTCTCCCATAAAATTACATGGT
208074	17	10.586	NA	NA	17	1.10073	208074	NA	AATTCCTTCGAATTATCCACCGCCGGCGCCGCCTTCTCTGAAGCAGCACCACTGTTGTCAACCTGGTATTTACAAAAATCAA
15673	17	18.377	NA	NA	17	2.86928	15673	NA	AATTCTGATGAAACAAATAGGGCAGGGCCACATTCCTCTGCCGCCAATCAAGCTCCAGCGACCGAGCACAGGCACCAGAAGA
124769	17	20.663	NA	NA	17	3.23228	124769	NA	AATTCATAGAAGGTCGCCATCTTTAGGATTTGGGTGTCATAATCGATGTCCCTGACAAGATAGTCCCGGTGCATGATCTGTA
171229	17	23.33	NA	NA	17	3.21584	171229	NA	AATTCCGAGTACTCAATATCAGTAATTCCACTTATGCTATGAGAATAGCCCGAACGGATTTCTGGGATCAAACTTGTCCTAA
292330	17	25.02	NA	NA	17	3.21585	292330	NA	AATTCTTTAGGACAAGTTTGATCCCAGAAATCCGTTCGGGCTATTCTCATAGCATAAGTGGAATTACTGATATTGAGTACTC
280177	17	25.655	NA	NA	17	3.25101	280177	NA	AATTCTTTGCTGGACCAGGTGTTGCAGTCCCCTTGGGGGAAGTCGCCGTCAAGAACCACGATCTCTACTTTGATAGAATAAG
214619	17	29.912	NA	NA	17	4.06789	214619	NA	AATTCTTGAATTTTTTGAAGCGTTGTTTTCTTAAAGATTCTAGTGTTTCGATGACATAACGTGTATTCCAGGGGATAAATTC
306279	17	31.531	NA	NA	NA	NA	NA	NA	AATTCGAAGTTATAAATAGGAAGATTTTTCTTCTTTTTAGTTTTTTATTTTTTATTTTTAATTTGGCAAATTTTCTGGGTGA
240237	17	34.137	NA	NA	17	5.10694	240237	NA	AATTCATGGTAACTTGGGTTTGGGGGAGAAAGTCGCCAACAAGTTACTAGAACTGGAGCCAGAAAAACCTGAGAATTATGTG
242943	17	36.762	NA	NA	17	5.77608	242943	NA	AATTCATGGGCTCCAATAAAAATGAGTCTATGGACAACTTGAAGAGAAGAGGTTGGATGTTGGTGAACAAATGTTTTTTGTG
272343	17	37.111	NA	NA	17	5.75362	272343	NA	AATTCTCTTACTGGCAACAATGGTTGAACCTGCCTTATTATTCTCCCAAAAGACAAAATCAAAGTCAGTATGGTCATTTTTA
99939	17	37.242	NA	NA	17	5.8391	99939	NA	AATTCATAAAAGGGGCTTCCAATTCCAAACCCGAGTCTGGGAACTGGGTGAAAGACTGGGTTTGATTCTAGGAATTTCGAAG
110270	17	37.656	NA	NA	17	5.76743	110270	NA	AATTCATGACTACTTCATGCAAAGCGACGAACGCCAGAAGAATGGTGCAGGAGATTCCGTTTCCGATTCCGACTGCAATCTT
296112	17	40.422	NA	NA	17	6.17734	296112	NA	AATTCAGTCATTGGTACTTGATTTCATCAGTGTCTCAAAGGTAAATTTTAGGTATAAACGGATTACTTCTGAATTGGCTTTT
121508	17	42.415	NA	NA	17	6.50175	121508	NA	AATTCATTGATCACATCCTTTTTCACTATGTAAAGATAAGGGTTTTATTGGAGTTGCTCTTTGCACTTTTCAGGGTGTCTTA
126311	17	43.567	NA	NA	17	6.73848	126311	NA	AATTCATAATCCATATGCCTGATTTGCCAACTGCCATTATTTGGAGGACACTTCTTGGGGCTTGCAGCATTCACGGAAATGT
171900	17	44.485	NA	NA	17	6.84727	171900	NA	AATTCCTTGACTCCTCTGAACCATCTTCTCCTTTGGTCTCAGCAGGTTTTCCTCCCAGGGCATCCTGAAAATTTAAACAAAT
303922	17	48.081	17	39.916	17	7.47576	303922	303922	AATTCGATCAGTTCGTGGCCTTGCTCTTCCATTGATCACAATTCCACACCAACGCAGAAAACTCAGATCGAAGACCCAAAAA
281370	17	48.876	NA	NA	17	7.9968	281370	NA	AATTCTTCCTATTTTTTTCTAATCTCAAATGTAACTTCTTGTCACCATTTCAGGTCCGCAGAGAGCTTGACGACTTGAGGGA
170382	17	56.556	NA	NA	17	10.0535	170382	NA	AATTCTTCTGACTTTGTTTATGTCTAAATTAGTAAAGACTTTTTTGAAATCCATATGGGCTATCTTTCTTCTTCTTTCTTTT
86476	17	58.962	NA	NA	17	11.2862	86476	NA	AATTCTGAAATGGGTGAACAATGAATATCAAGTTAATTTGATAATTTGGGAAAAATTATTATTGATCTTAAATTTGTATAAA
218286	17	60.502	NA	NA	17	12.806	218286	NA	AATTCACTAGTTGAACTTATGCAAAACTTAGAACAGTATCCTCTATAATATGGCTTTGTATAGCACTTGAAAAATGAACCTC
93444	17	63.685	NA	NA	17	14.0227	93444	NA	AATTCTCCAAATCAGAGTAACTCTCCCGTATAGAATCCCATATGGCTTTTGTTATAGGCATGAACATATTGGGCTTAGCAAT
296801	NA	NA	17	0	17	0.034386	NA	296801	AATTCTTGTGGGGTGCGGCCATGCAGGTCTAGTCTGTGAAGCCCGAAATTTTTTTCAGGAGATGGAAGTTGTCTATAGAGTC
66413	NA	NA	17	0.281	17	0.069163	NA	66413	AATTCCAAGGAAAGGGGAATAATTTTGTGGTCGAGAGGAGCCTTTCATAGAAAGGCCTTTTTTAATATGATTTTACAAAAAC
82763	NA	NA	17	1.379	17	0.255471	NA	82763	AATTCACGGTGACCTGTATCCGCACAACTGGAGAGAAGTTAAGGCAGCAGATAAGACAATAAATAATGTTGCACAACTTTCT
253215	NA	NA	17	2.314	17	0.318559	NA	253215	AATTCGTTACCGGATTGTGTTGGAGTTCAGTTGCATGATCCATAATTTCGTTCATTTTCCTACTGCTTCTCAGCAGCCAGAC
266068	NA	NA	17	4.513	17	0.515816	NA	266068	AATTCACTGATGTGTCCCCATATTCAAGCAGAGCACTTCATGCAGAGGGCACGGAGGGGCCTGGTGCCTTGCATCACAGGCG
242756	NA	NA	17	6.521	17	0.930744	NA	242756	AATTCATAATGCTGATTAGAAATTAGAATGAGACAGTCATACAAATTCCTTACACATAAACAATAATCAAACAGCATTTACT
97667	NA	NA	17	7.028	17	1.24482	NA	97667	AATTCCTCGATCTGTGAGCCAAGCGGTAAGTTTCTGACAGAACGGCATAAAATTTTGGAAAATTTTTCCACTTTGATCATTT
295206	NA	NA	17	8.775	17	1.49857	NA	295206	AATTCACAGCGTGAGGGGCAGATCCTCTAGGGACCCATGCTTGCCTACCGGTTTGGTTGGGAAATCTAGCTCTATCTCTCCG
214648	NA	NA	17	9.27	17	1.42046	NA	214648	AATTCATCTCTATTAATTTTAAAGAATTTGGAGAGATCACAGGGTGGCTCACAGGGTAGCTCACAAGGTCTTGAAGAGATGG
43342	NA	NA	17	10.32	17	1.66262	NA	43342	AATTCACTATACATCACATGGTCCTCCATCCAATCATGAGCATAATGAGGGACATGGTCCAAAACCAAATTCACTGATCATC
94005	NA	NA	17	12.319	17	2.59627	NA	94005	AATTCCGCCGGACGTGAGGCCTGTGGCGGTGCTTCCAGCATCAGAATGTCGCCGTCGTTCGCCATAGCTGCCGTCGTCGTCG
170074	NA	NA	17	13.167	17	3.07726	NA	170074	AATTCACATAACTTGGAAAGAAATGCAACCTTGCTGCCGCCTTCGAAACATACCGCCTCACCGATAACCTCACCGGATTGCC
298514	NA	NA	17	14.101	17	2.70434	NA	298514	AATTCTTGGAAGAACATGGAGGCATGAAGCTGCTGGATGAAGAGAAGTTTCCATCCCTTTATGAATGGGCTCAGAAATTTAT
84001	NA	NA	17	15.35	17	3.26505	NA	84001	AATTCGCAAGTGCCGCTTCACCAAGTCTCCTTCTTTTCGAATCCAAGCACCAGAACCATCAACCATGCGGCTGACTTTCACT
280724	NA	NA	17	18.417	17	3.18976	NA	280724	AATTCAGGAACGAAGACCCGCAAGCGAGAGGAGTAGAAGATAAGAGAAGGGTTTAGAAAGAGAGTGAGGGTTAGGTGTTGAC
70140	NA	NA	17	21.445	17	4.18348	NA	70140	AATTCATGTCTACTACCCCACACCACTTCAATGCCAGGAGGCTTCAACTTTAGATCAGATCCTCTATTCATTCACTACCAGA
143142	NA	NA	17	24.448	17	4.8107	NA	143142	AATTCATGACAACCACTTTCAAGACATGTTAAGGAATACATTTGGAGACTAAGGGTAAGGTGCATTAAGTGTTATGTTAGTG
79407	NA	NA	17	25.48	17	5.15996	NA	79407	AATTCACTTATAGAATCTGGAGGTCCCTCTTAATTTAGAACAAGGGTCTCTTTCACTCGTTTTTTGTTCGCTAATCTCTTGC
250686	NA	NA	17	29.867	17	5.83361	NA	250686	AATTCAGAGGGCTTATGGTTTCCAGGATGACTTCTTCAACCTCACCCTTGTCTCTAATATTCAGCTTACTGGTTTATGTGGT
275393	NA	NA	17	30.713	17	5.98656	NA	275393	AATTCATTCAGTATCACCAACAACAATGATGTTCACAATTCCTTGACAATCCAGCCTCAACCCGTTGCCACACAGCCCTTAC
305968	NA	NA	17	31.722	17	6.03214	NA	305968	AATTCTTTGGAGAAAATAGTATTTTTGTTTCATTTAGTAAGTTGTGTACCATTAAAGAACAAGAATGCACCACCAAGAATCA
284485	NA	NA	17	32.492	17	6.0883	NA	284485	AATTCTTGCAAGACAGACAACAAATGACACAAATCAACAACTCTTATTTGGTATGATTGTCTAATCCGCACTGAGAAAATGA
61454	NA	NA	17	35.646	17	6.74302	NA	61454	AATTCACCTTCTAAACAATTATAGCTCCCAACCCAAAAATAAAACTGGTTATTACATTATCCCGCAAGCAAAGTCATAGAAT
76880	NA	NA	17	41.411	17	8.45501	NA	76880	AATTCATTAGTCAGTGTTTGTTGATTCTCAGTCGAAGTTGTTGATTTGATCGTAGAAATTGTTGCTTTCGGATCTAAAAGTA
167411	NA	NA	17	43.271	17	8.40309	NA	167411	AATTCAGTGAGACACACTGCATCAATCAATCCAAGTTCTAAAGTTTAATTCATCATATAGTTTCAGAAATGAATGTTTCTAA
181796	NA	NA	17	45.624	17	8.8406	NA	181796	AATTCTCGAGGACATGACTTCTCGAAGCTCTGCTCAGGAGACAAGCTCTACATGTGATCTTGTTAGTAGTCGTGATTTGGCA
210892	NA	NA	17	46.502	17	9.22293	NA	210892	AATTCGAGATGGGGGACGTTGACCAGTGGGTCGTAGTTCGTGAACTCACCGGAGCCGCCGGTGGCGCCTGAGCCGTAGCCGG
205141	NA	NA	17	47.556	17	9.72282	NA	205141	AATTCTGTGAAGCTATTGTGGTGACTCTTGGATTCATTGCAAGGAGAAATGCAAATTTTTCATCTAAGTTCTTCTCACAGGC
307849	NA	NA	17	52.222	17	10.7504	NA	307849	AATTCATGGCTGAGATCGCCAGCATGGGCAGACTTCAACACATAAACCTCGTCCAAATGCGAGGTTGGTGCAGAAAAGGCAA
198354	NA	NA	17	52.806	17	10.7514	NA	198354	AATTCGAGGTGGGTTTCATGGTGAGTCGAGTTGGGTAGAAGACTCTCCCGAAGGAGAATTGATTCGAATCATTAGTCAATCG
229011	NA	NA	17	53.809	17	11.2867	NA	229011	AATTCTTCTATAGATTTCACAGGGAAAGACTTTGAGTTGATCCCATTTGGAGCTGGCCGGAGAGGTTGCCCGGGAACTCTGT
214114	NA	NA	17	55.682	17	12.3739	NA	214114	AATTCATGAAATATTGTCATGTGGCACTGCCATAAAACATGCTCTGATAGAGAAAAAGCATAGATGCCAACATCATAATAAG
26372	NA	NA	17	58.969	17	15.9992	NA	26372	AATTCGCGCGTTTTGCCCCTGGCTTTGGTGGTTCTTCATCATCAACATCTCTCTTTTCCTCATCTGGTATCTCCTAATGAAG
126708	18	0	NA	NA	18	0.525165	126708	NA	AATTCTTGAAATTTGGCAATACAGCCCCCCTAATTAGAATTGACACCCGACACTAGTACCCCTAACAACCATACCAAACCCC
100608	18	0.463	NA	NA	18	0.525537	100608	NA	AATTCCCCTTTTGGAGATACTACATACACCAAGGTGTTTGTGGGAGGATTGGCGTGGGAGACTCAGAGCGAGACTATGCGCC
14680	18	1.186	NA	NA	18	0.450528	14680	NA	AATTCACTGATGCAGGGAAAGCAACTTTCACACTGTATCTTGAGTAACTTTCCTAATTGCTCACACAAACCCCAAATCCCTT
139438	18	1.457	NA	NA	18	0.070763	139438	NA	AATTCTTAAGTTTTCACCAGACTCTCCTTCCTTGATCCCTCCTCCCCGTTCCTGTTTTTCATCAATTCTTATTTGACTTGTT
233970	18	2.402	NA	NA	18	0.697951	233970	NA	AATTCTTTTATGTCATCCGAGCTTATCTACAATAGGATCTTCCATGAAATCTGTTTTCACTGCACTTAAGAGTTGATACAAC
228018	18	3.385	NA	NA	18	1.1563	228018	NA	AATTCGGCTGAGTAGAATCAGATGCTGCTGTTCTGGAAGTACTGGCTCCGGGAAGAGTGTGGAGAAGGCTGAAGAATGGCGG
87781	18	4.693	NA	NA	18	1.30863	87781	NA	AATTCATTTTTCTGAGATCCATGAGATCACGGTTTTTTATCTTGCTAGAAGGGGCTTTTGGTTTAAGTGTGAGAATGTTCTT
88874	18	5.965	NA	NA	18	1.42448	88874	NA	AATTCTGTGTAATGTTGGTTCACCAATTCCACAGGAGATTGAATGTTGTTTTCATCTTGCTCCTGGGTGCTCATTGATATGT
213736	18	6.609	NA	NA	18	1.71261	213736	NA	AATTCCCTGAACATCGAAGTACTTGGTGAGGGTTTTGATGGTTGGGTCTCCAAAGGGCACTGCTAGCCATGGCATGGTGCCA
222207	18	6.84	NA	NA	18	1.35662	222207	NA	AATTCCCAATTCCAAAGAATGCACTGCTTTGTGGTAAGGCAAGTGGTCGACGAACAAGGCCCCTCTAAGAGCCAGCGGGAAG
116797	18	7.156	NA	NA	18	1.60652	116797	NA	AATTCTTGAGGGGTCAACCCACGCAGATAAGAGTTTTCGACAAATCCTCGACTTTCAGGTCCGTAATCATCTTTGGTGAAAT
67196	18	8.231	NA	NA	18	2.12336	67196	NA	AATTCTTAGAGATTGTACAGGGCGCGTGAAATGAGATGGGTTCCACCCACGTGGAATGGCTTAATGCCCAAGTTATAATCTG
181119	18	9	NA	NA	18	2.35676	181119	NA	AATTCTTCAAAATACATGACATGGAAGAAACTACATAACCATCTCTCTTCTGAGTTCTTGCTTGTATCCAAGCTCATTGAGC
71796	18	9.629	NA	NA	18	2.77834	71796	NA	AATTCGTTCCAGGTGGGCTCCAACCCATTGGAGGAGACGAATTATACCGCCTCTCCAATTCTGGAGAGTCCTCGATATGAAT
95344	18	9.955	NA	NA	18	2.69813	95344	NA	AATTCATTCTAGTGGACAGGTGGAGCATATTGACAAGATCGCAGGTGTTTTGGATTGCAAATTGGGGAAATGCCCTCCACCC
152337	18	12.488	NA	NA	18	3.24993	152337	NA	AATTCATAGTCACGGTCCTCTCGTACATCCCAGGAAGAGAAGCCATGGAAATGTGATCCATTTCGAAAGCCAACTTGTCGTA
286437	18	13.899	NA	NA	18	3.5519	286437	NA	AATTCTTGTGACAGAACTTTACCCATCTACTTTATAAGAAAATTAGAATTATTTATGGAATATGTAATCCAAACTATTGATT
119919	18	14.281	NA	NA	18	3.52283	119919	NA	AATTCAGAAATATATAAACTGGTGTTTACTTTATTGTTTGAAGCACTTGGCAGGCCATAAAGAGTTGATGCTGTTCTTTTGT
246415	18	15.526	NA	NA	18	3.8405	246415	NA	AATTCATGATTCCACTTGAAATGATTTTATTACAGCTAGAATCTTGACAAATTAAAGAGGCATGCAGCATTGTGTAACACAT
21199	18	17.347	NA	NA	18	4.4619	21199	NA	AATTCAGAAATTGTAAATGTGATTTAGGGGAGAAAATGAGAGAAAATAAATCGACAAGAATATAATTAGATAAGGTTTTCTT
4292	18	18.9	NA	NA	18	4.70136	4292	NA	AATTCTGAAGGTGTCACGAATGTTGTTGGCATTGAACTCCTTAAAACTCTCGGCACAATCACCTCCCTGCAAGAGAAAAGCA
119423	18	21.836	NA	NA	18	5.34091	119423	NA	AATTCACAAATGGAAAAATCATATGGATTGAAGAAATATAGAAGATCGGAAGGTAATTTATCATAAGATTAAAGAAATGACT
218734	18	27.455	NA	NA	18	6.82771	218734	NA	AATTCGAGTCAACCAAGTCTGAAATGTGCCCATTTTTGTTATGCGTTTAATTTTTCAGAAGCAAAGACAACATAATATGAAG
175965	18	28.53	NA	NA	18	6.85748	175965	NA	AATTCATGTTTAGGGGCTTCCATGGATCATATGTCGTGGAAATCGGTACTGGCTCAAAGAAAATTTCCAAGACATTTGTCGT
118785	18	29.748	NA	NA	18	6.94439	118785	NA	AATTCCAAATTTAAAGATGAAACTCTAAATGATAAATGGTTCGATAATGTGTATGAAAGCTTTTCTTAGTGTAGGAAAGAAA
146648	18	32.979	NA	NA	18	7.49559	146648	NA	AATTCATGTTGCATTTAAGTAACTTAGCCACAAGTTGTCCTGCAACTTAGTAAAATAAAATTCGAAAACTGTAATGTTGTTG
43392	18	33.128	NA	NA	18	7.48548	43392	NA	AATTCAACATTTTCTTGTAAACGTCGAACGCACGATTAAAAAGAAATTTACGACCGCAACAAAATCGAATAATAGAATTGTA
17988	18	33.918	NA	NA	18	7.52545	17988	NA	AATTCGAGCTGCAACCACGCTAGTGTTCAAATCAAAGATCACGTTTCCACCACAAGGGTTGAGGCAATTGAAATCATTGGGC
126531	18	35.132	NA	NA	18	7.76295	126531	NA	AATTCTCCGTTTGATCCGCTCTCGTCGGCGTTGGCTTCCTCCTCTCCGGAGTACCTTTCCTCACACTAGCCGGCGCCGGCTT
241900	18	37.046	NA	NA	18	8.06795	241900	NA	AATTCATTTGTGACCTTTCCCTCTTTTGCTGGGACCAGAATATGCTTGGGCTTCCACCAAAGTATTCCTCGAAGTGGGATGG
15694	18	38.92	NA	NA	18	8.39331	15694	NA	AATTCGTGTAAACAGGGGATATTACAAGTGCAGTAGCGTGAGAGGGTGCCCCGCACGCAAACACGTGGAACGGGCTCTCGAC
172158	18	41.594	NA	NA	18	8.72483	172158	NA	AATTCGGGAAGCTTGTCCATCTGCATCATCATCATCTCCATCTGATCTTCTGGGGCAGACTTTAACAGGTCAATATCCATGG
96891	18	41.886	NA	NA	18	8.81284	96891	NA	AATTCACGCAGCTAACAAATCTGAGATTATGTATTAGCTAAGAGAAAACATTAGATTTTGAAATATTATTCAATAAATGCAC
25305	18	42.096	NA	NA	NA	NA	NA	NA	AATTCACATGGGCAGCAAGAGATCTATTTTTATTTTTTATCAAATTTGAAAGCCCATCTGGAACTCTCTTCAAAGTATCCTC
11410	18	42.964	NA	NA	18	9.88965	11410	NA	AATTCAAGTCCAAACACAGAGGAATTGCAGCATCACCTCCTTCTAGAACTCTAAGGACCTAATCATAGACAAAAGGAAAATG
305329	18	43.408	NA	NA	18	9.65298	305329	NA	AATTCATCAGTTTGCAATTAGACTTTATGGAAGTCCACCCAAATTCATTTATTAGTGGATGATTACGTCCACTCCACATGTG
120619	18	45.013	NA	NA	18	10.0144	120619	NA	AATTCTCCACCAAAATTCTCCGGCTTACCCGATGCCACTAACTGCTTGATGGTGAATAGAAATGGGACACGCTCGCCACCGG
194210	18	48.479	NA	NA	18	10.2359	194210	NA	AATTCTGAAAAATTAAGACCCCCATTGAACCGGTTTGCATGAAAGATCGTGTTGCAGAGACATGTTAGAGGATTGGACCATG
220703	18	49.211	NA	NA	NA	NA	NA	NA	AATTCATAGAATTAGATGTAACTGTGGAAAAGGCGAGAGAGAGAGAGAAGAAGAAGATTGAGAATAAAAAAGAAGATGAGCT
207059	18	50.514	NA	NA	18	10.6675	207059	NA	AATTCAGACTGGTTCTGGGGAAACATAAGATATTCTCCAGACTCCACCACCCAACTATGTCTTTTAATAAATGCAGCAAGCT
233088	18	55.216	NA	NA	18	11.2559	233088	NA	AATTCTTGGTGGGGATTCTGCACTACTAGTAGTACTGCTTTTTGTAATTAAGTTACAAGTCAATATGTCTAGTTTCATGGCT
246601	18	55.445	NA	NA	18	11.1029	246601	NA	AATTCCCGATTGGTTCTTTCTCTATATACTTGAAACCTAACTCCCATACAGTCCCTTCTGATAGGCCATATGGTCTAATTCC
298944	18	64.152	NA	NA	18	14.073	298944	NA	AATTCATGCATGTGGGTTTCTCCGCCTCTAATGGACCAGGCTCAGCAGGTCATATTGTTAATCGGTGGCGATTCAAAACTTT
215808	18	68.144	NA	NA	18	19.6544	215808	NA	AATTCATTCATTATCCTTAATAACCCCTTCTCTAGTCTTAGCAAACATGATTTCAAGCAGATTCGCGATAAGTACTCATCGG
201899	18	68.495	NA	NA	NA	NA	NA	NA	AATTCATGGCTGCGTTCACTATGCGAAGAAGATAGGTCTTGCCATAATCCACAACCAAACTGTATGCTGGCTCTGCCACACA
166745	18	68.758	NA	NA	NA	NA	NA	NA	AATTCAACTGTTGAATAAAATGGAGGCGGCGTTGGGGCTGATGCGACGGATTCATCCCAAGCACTCGGAGACGGCTCTCTCC
280521	18	69.254	18	61.861	NA	NA	NA	NA	AATTCGGTTAGGCTCTAGGCCCACCACCGCAACCACCACACAGCGGTCAACGTCGGCACCACCGGCGCTGCTCAGCCACCGG
173855	18	69.811	NA	NA	NA	NA	NA	NA	AATTCGGACTGTAATTGGAATTAGTGTTGCAAGGCTTTTGGTACTTTGATTGGAATTGGAATCATTCTTTTAGATGATAAGA
64365	18	70.361	NA	NA	NA	NA	NA	NA	AATTCAGCAGAGAATCATCCAATTCATCTCCATGGATACAAATTTTATGTGGTTGGAAGGGGTCAAGGAATATTTAACAATG
165308	18	70.561	NA	NA	18	17.2908	165308	NA	AATTCCTGACAATGAATATGTAACTTTTAAAATTCTCTGCATTTCTTTTTTAAATTTTATATTCTTCACTAATGAATAAATT
234066	18	71.013	NA	NA	18	19.6545	234066	NA	AATTCAGCTGGGACATCATCGATTCAAATCCATCAGGAGAATAATTGTCAGTTGTATCAAGTACTCGTTGAATGAACTGGTA
165256	18	71.345	NA	NA	NA	NA	NA	NA	AATTCATTGCCACTGTGATGTACATTCTAGTAGTTATATCTAGAGGCACATTCACTGGGTGCTCTGGGCTTGCTAAGCTCCG
291570	18	71.601	NA	NA	18	16.152	291570	NA	AATTCATTGTTGCCTTGAATAAGGTGAAATTTGCAGAATAATATAGCTTTTGGAGAAGCTATTACTTTTGTTTTTGTTCTTA
104930	18	74.086	NA	NA	18	20.524	104930	NA	AATTCCTCTGTTTGCTCTTTCCTTCATTCTTTCTTGAAAATGAAATTGTTGGTATTGGGTTGTGAAATTTGGAAAGATTTTT
185354	18	76.643	NA	NA	NA	NA	NA	NA	AATTCTTTATTTGAAATTTGAATGAGCTCTAATTGGTTGTGCAATAAAATTCAATCTAGAAATATTCTTATTCTTCATATCA
109294	18	77.606	NA	NA	18	24.3869	109294	NA	AATTCAGAGAATCTGAGATGCAAATGAGGCCATTATTTTCCAACTTCTTTACTTAATTACATCCATAATAATAATAATAACA
215174	18	79.187	NA	NA	18	25.045	215174	NA	AATTCACATTGGCTGCAGCCACGGCTGTGGACTGACCTAGCGGTCCAGTGAGGTAGTTTATAAGATTGGTCCCTACGCCATA
124767	18	79.515	NA	NA	9	10.6025	NA	NA	AATTCTCCCGGACCCGGAAAATGGGAGCTTAGGCAAGCCACCAAACAGGCCCTCCAGCTGCTGCAGGATAATTACCCTGAAT
304284	18	79.742	NA	NA	18	25.0927	304284	NA	AATTCCCTACATTGTCATGGTTGCAACCCTGCTTGTTTTCTTGCTTGGAACTAGAACTTATTGGTTTACAATCAAAGGAAAT
178287	18	81.43	NA	NA	18	25.0449	178287	NA	AATTCGTGGTTCGGGACTTCGACCATAGTCACTCTTTTAGGAGCCTTTGTTGCAGACTCTTATCTTGGCCGATATCGCACCA
112766	18	83.126	NA	NA	18	26.0283	112766	NA	AATTCTCTCAGCGGTAATATCCCTGACTCATTTTCACTGCTGACCTACTTGAACTCTCTGAATCTCTCTGGGAATAAGCTTA
135426	18	84.432	NA	NA	18	26.8227	135426	NA	AATTCAGTCAGACCTGGGTATAAAGCCTGTTCAAAGTGAGTATCTGAGACTCAGTCAATCCAACCAAGCCTTCACATCTTAC
215410	18	85.611	NA	NA	NA	NA	NA	NA	AATTCGACAATTGCAGTACTGGCACCATTCATTTGATAAGTTATTCTGATATGCATTGATGACTTAAACAATACTTCATGAT
209262	18	86.236	NA	NA	18	27.5239	209262	NA	AATTCAGGGATATGTCTTAGATCAATATATTTGTCGTAGCTTTCCACTTCCTTGTAATAACCCATACCAGTGTTACCAACAA
136543	18	90.02	NA	NA	NA	NA	NA	NA	AATTCACCCAGGGTTTGATTGATTGTTGGATTGTTTGATTGTTTGGTTGATCTCATGGAGGCGATCGACGAGCTCGTGCAGC
33055	18	92.401	NA	NA	18	29.1669	33055	NA	AATTCATGTAGTCCATTAAAATCATTATTGATGATCTTGCTATGATTGGGTATAATTTGAGTCATGAAGAAATCATGGTTCA
110071	NA	NA	18	0	18	2.4107	NA	110071	AATTCAGCTATAGAAGATGGGATATTCTGTTTTGCAATGATGGGTATGGAGATATGCAAAGCAATTATTGGCTTACATTCAG
117817	NA	NA	18	11.191	18	6.68945	NA	117817	AATTCATGATAATGTTGTGTGGACTTTTAGCCAATCCAAAAGCAACCATTGCTTCAATGGGAATCCTAATCCAAACAACCTC
144905	NA	NA	18	11.445	18	6.43119	NA	144905	AATTCATGGTTTAAAACATTTGATTTCAGTGGACAAAACAATTGAATGCTCCGCTTGAGGTTGTTGATCCGGAAATCGCTGA
26002	NA	NA	18	13.359	18	4.64887	NA	26002	AATTCACGAGCCAGGCAACGATATCTTAAAACATTATCCAAAAGCTAGCACCCACGGGCCACGAGGCATTCACTCCTAATTA
112274	NA	NA	18	15.667	18	6.88788	NA	112274	AATTCGCGGCAGTCCAATTCCAATTTCAATGAAAACAATAGAGAAGCCAGATTTTGATAGTCATGATGGCCTGGGTTAGCTT
224060	NA	NA	18	15.956	18	6.86995	NA	224060	AATTCTCTATCTGGGATGTCGAAAATCTAACTTTTATTCTGGATTTGTTCACGTGGATTTGAGGTCAAGCAAGTTGCAATTC
232299	NA	NA	18	16.1	18	6.88371	NA	232299	AATTCAGAAGCGGAAAAGGGTAAAAAGGACGAATCATCCTCTTTATGTGCTCTCTTGTATACCCACTTCCTATGTACGTGAT
132897	NA	NA	18	16.101	18	5.68539	NA	132897	AATTCAGCCCACAATGTATTGGATGATATATGTCATTTATTAGGGGATTTAATCCAAATCATGTAAATCAGTATAAGCTGTA
220947	NA	NA	18	16.247	18	5.93106	NA	220947	AATTCAGTGAATGCATTCATGTAGGTAGAGAACTCATTGAAGCAGAATTTTAAGTCTTATGGAGCGTGGCACCATCGTAAAT
305189	NA	NA	18	16.33	18	5.61768	NA	305189	AATTCAGGAAGCAGGTGAAAGGACCATTTGCAACGATAGGGGCATTCGATACGTGTTTCGCAGCAACAAATGAGGACATAGC
244176	NA	NA	18	19.779	18	7.0759	NA	244176	AATTCAAGAATTACTTTGAGAGGTTTGGTAGAATTACAGATGTAGTTGTGATGCACGATAGCGCTACTCGCCGCCCGAGGGG
256759	NA	NA	18	20.31	18	7.0815	NA	256759	AATTCATTGGTACGAAGTGGGATGAGAGACGGAAGGGGGATGGCGAGGGGTACATTGCCATATTGGCATGCGAGTGTGTGTA
259862	NA	NA	18	21.948	18	8.03357	NA	259862	AATTCATGACTCGTTTGGCGTCATCATTAACAATGTTTCATTCTAATCATGGTATGGTCACTTGCACACGTGTATATAAAAG
55773	NA	NA	18	24.682	18	8.27795	NA	55773	AATTCGTAGCGCCTGTGGCATATTTAATTTGTCTGATGTCACAGAAGTTGGTTTCCCTGGCCAATGCCGTGGGCTCCATCCA
66901	NA	NA	18	26.355	18	8.60006	NA	66901	AATTCAGAAATGCAAGATTTGTATCACTGGGTGGTTGCATATAATCCGCTAACCGGTTTTCTGCAGGATTCCGCATATTATT
41160	NA	NA	18	28.123	18	9.11628	NA	41160	AATTCAACCTCATTGATGGTGGTGTAGCTGCAAATAATCCGGTACTCATTAACTTTGAAGTTGCATCTTAGACTTCCCAGTT
74015	NA	NA	18	29.569	18	9.4841	NA	74015	AATTCACTTCAGACATTTTGATTCCATTGGCATCGGATAAAAACCAATTTTGTCGTTTAACCCAATTCATTCGTCCCTGACT
305862	NA	NA	18	30.645	18	9.78975	NA	305862	AATTCTTTCGTTTGTGGGGACTCTTTGTGGTGTCAGATGCCATTCCTTTTTTTGGATGGCTTGACGTGGGTGGACATCTGAA
29178	NA	NA	18	31.121	18	9.91239	NA	29178	AATTCACCGGCGGATTCAGAGTTCTTTCCTATCTCGATCCATCCGAGCCCGATCACACCAAACTCAAGCGCCTCCTCTTCTT
203347	NA	NA	18	31.97	18	10.5288	NA	203347	AATTCTGTTGCACTGCCAAATCCAAATATTCGAGTGCTATTTTCCTCACCAATTCCGATAATCATATCATACAATTGTTGAA
65121	NA	NA	18	32.581	18	10.4691	NA	65121	AATTCTTTTCTGGTCATATAGATGCATGTTGTTTGTAGCAAATTTATGGTCAATTGCTTGCTTTAAACTGAACTCTAAGCTT
251393	NA	NA	18	37.013	18	11.1539	NA	251393	AATTCGCGGCAGACGGAGGCGGTATCGTTATGACGGAGTTAAAAGGAGGGAGCGATACGCATGGGAAATTGTGCCACGTATG
105555	NA	NA	18	37.237	18	11.2558	NA	105555	AATTCATGTGCCTTGCCCCGAGGCCTTTAATGAGTTGAGATCCAAAACGATGCACCAAAAGAGATCGGTATTCTTCCATATC
287065	NA	NA	18	40.61	18	11.6011	NA	287065	AATTCAGGTTTTGAAGAAACTTGTGAATGAATGTGTTAGGTGAGAAGTTGTTCATGTGCTGAGACTGAAACCTGGTGTACAG
147247	NA	NA	18	42.593	18	12.1734	NA	147247	AATTCATGCTTAACGGCTATGCTTTTACTGAAGTGTTTAAAGCTTGTATGAGAATGTATTTGTTCCTTTTTCTTTCCAAGGC
31698	NA	NA	18	43.686	18	11.6585	NA	31698	AATTCACTAAGTATGTGAAAAGAGTTCTCCCTCAGTTTCATCAGGAGTTAGGACATTGTATGAGAACCTTCTTGGTGGTGAT
169519	NA	NA	18	46.183	18	12.0691	NA	169519	AATTCATTGGTAGCCTGCTGAGGGAGTGTAGGAAAAGGAGAGAAACGAAGGATGAAATCCGTGCCTAATTTGACAAAATGTT
50182	NA	NA	18	48.258	18	12.4411	NA	50182	AATTCATGAATCTTGATGTTTTTCTCGATGCGAGTTTCTTGGGCAAGAAGAAGTGTTTCAATTTCTTCAACTATATATGGGT
214432	NA	NA	18	52.552	18	13.7265	NA	214432	AATTCCTTGCTCAAGCTATTTTCAGTATTTTCTTTTTCTTTCCCTTGTACATTCTAAGAATCCAAATGGAGCATATGGACAA
143572	NA	NA	18	55.278	18	13.9997	NA	143572	AATTCAGAATGAGGCTTTCCAATAGGGTACAGTTTGTGAGGGAATCGAATACCTGAAGATTCAGCTCTGTGGTGGAAGAGAG
305102	NA	NA	18	57.157	18	16.2684	NA	305102	AATTCAGTTACTGGGCTATCCTTGAAGAAAACTCTTGGAGGCAAAAGTTCCGAGCGGTTTGGTTGAAGGAAGGGGACAAAAA
264763	NA	NA	18	58.991	NA	NA	NA	NA	AATTCCGCTTGCTTGGATGAGGTTTTTTGTTTAATTTGCAATGTGATAAGATTGAAAAATGAACTTTGTCTTTGCCTTGTAA
127009	NA	NA	18	61.088	NA	NA	NA	NA	AATTCTTAAAGGTATTTATAGAGGCTGGAGAGAACCAAAACTGGAATTGGTGAAAGCTGAACAGCCGGTTTCTCTCGAACTT
70727	NA	NA	18	64.147	NA	NA	NA	NA	AATTCATAATAGATTATGAATATGAAAAATCTAAATATGGATCCATGGAATGGGATAACCCACATCAATAAAGTGGATTGTT
222353	NA	NA	18	64.947	NA	NA	NA	NA	AATTCTCTATTTCTTTACCAAACACACCCATCATTTTTCATGAATTTTCAATTTATAAATTAGTGTTCAAGTTGCAGTGGTC
145997	NA	NA	18	65.502	18	18.9187	NA	145997	AATTCATTTGCACGTACAGCACCACAAAAACTACGTTAAGAATCACAGAACACAGCAAACCGGCAGGATATATCCATCGTTG
254573	NA	NA	18	66.441	18	19.4562	NA	254573	AATTCAGACAGGAGCAGCTAAAGAAGAAGACGTTGGATCTCAGGATAGGCTTTGCTCACAGTACATGGAGATGAGACCTAGG
213253	NA	NA	18	67.287	18	19.332	NA	213253	AATTCCTGTCAACTTCATACCAAAAAGGGAACTTGATTATATTTATGGTTATGTCATCAAGAATCTCAGGTACTAATGTTTA
252335	NA	NA	18	68.597	18	20.3316	NA	252335	AATTCTGGTGTTCAAACTTCCATGCACCAGTAGGAATGACAACCAACAGGTCCGATTCCTCCAACCATTTGCAAATGAAAGG
202220	NA	NA	18	71.379	18	22.2192	NA	202220	AATTCTTCTTTTTCTCTTATGCGAGCGTCACAGTCAACTGTTCATTGCCCTAGGTGCTGTACACTCGCCGCCTTCCGCAAGC
249000	NA	NA	18	71.749	18	22.6193	NA	249000	AATTCCTAGAAACTTCTGCTTTGCCAGAAAATTTCATGAGGTACTAATTTCTTTCAAAACAAAGAAAACAACAGAACCAATT
279823	NA	NA	18	72.872	18	20.556	NA	279823	AATTCGTGAGAACATGTATATTTCTTTAATTAATGTGCTACAAAGATTGCAGTTGGTGTTGTAAATTTGGCATGTTTACATA
142500	NA	NA	18	74.462	18	22.6193	NA	142500	AATTCATGTTTCAAAACTTGTTTTATTTGTTTATGTTTGACAATTTTATTAGTCTTACACTTGTTTGTGATTATATTGTGAG
99582	NA	NA	18	86.367	18	27.2429	NA	99582	AATTCACAGTGCGTGTTGTACACGCCCCACTGAGCCTCAGAGGAATCTGAGACCATGATCCGATGATGAGCATGATCTGTTC
136385	NA	NA	18	90.38	NA	NA	NA	NA	AATTCATCACAAGAAAATGCCTTGATTTCCACAAAATCAGAAGTCATTGACATGATGAATGTGTTCCAGAAACAAACCATTT
218089	NA	NA	18	90.838	NA	NA	NA	NA	AATTCCGCAGCAGAAGCGGACTCAGATTGGGGTTCTTGATATGAGCGCACCACAGATCCATCACAAATTTTCTGGAAAAATC
251446	NA	NA	18	93.749	18	28.1369	NA	251446	AATTCGAGTTCCAGTTCTTCTCGCAGGGGTTCGACTTTTCTTAACGTTGTTGCTCTTGGAAATGTCGTAAGTTAATCTGTCC
253115	NA	NA	18	95.394	18	7.9011	NA	253115	AATTCCCCAAGAATTTGCGGGTTCCCATCAGCTATCATGGTAATGGCGCTGCCTCCCTAGGGTGTTCAATTGAAAGGTCGGA
44704	NA	NA	18	96.511	18	27.6835	NA	44704	AATTCACAAAATGGAAAAAGTTCAAACTCAAATAAGTTTCTGCTAAATCTTCAATTCACAAACTATGTACTCAAATTCAAAT
32812	NA	NA	18	98.091	18	27.9279	NA	32812	AATTCATCAACCAATCTTGTAAGCACAATGGTATGCTTTAGTAGAATTGGCTTCTTTTGGGGGCTTTTTCTTCTTGCAGCTC
93925	NA	NA	18	101.306	18	29.1088	NA	93925	AATTCATGTCATTGCTGGTTAGTTACCCTTCATGTAAAAACTTGAGAGGTCAAGGATTTGACACCGGCACTATATTTAAGTT
184819	19	0	NA	NA	19	0.363403	184819	NA	AATTCATAGAAAAACCAACATATCTTCAATTCCTACTAGCTTTTTGTTTGCCTGTTGAGAGAACATAAGCAAACTGTGGAAA
142396	19	1.284	NA	NA	NA	NA	NA	NA	AATTCATCCATGGAGCCTCCCTCTCTTCTTTTCCTTCTCTTTCTCCTTCTGGGTTTCTCTTTCTCTGCACACTTCACTTGCC
282923	19	3.868	NA	NA	19	0.863919	282923	NA	AATTCATTGAGCTACGCTTGATTAATGGTACTTGGACTGCAGTCTTGCCTTCGAGCATACTCACTACAGAAGACATGGATGG
111489	19	6.589	NA	NA	19	1.45126	111489	NA	AATTCGCCTTCATTGACATACTTGAAGGTACTGTTGATGGGAACAGAAGCTTGAGCAATGAAAGAAGAGATTGAAATGGAGA
90214	19	8.968	NA	NA	19	1.47637	90214	NA	AATTCAGCAGGAATTTATACAAAAGACTTCAGGGAGAAAAGGAGTGAACAATATGTAGGGAAAGCAGGGGATTTTAAGAAAA
16056	19	16.888	NA	NA	19	3.26163	16056	NA	AATTCTGAACATGATAATGACACAGAACCAAACTATATCTATCCATATGTGTGCGCATGAGTAAGTCAATATTTGAAATTTG
104629	19	21.535	19	30.36	NA	NA	NA	NA	AATTCATGTGAAGCAATGTCTAGATGACTAGATTTAGGAGTTGAACATAGGTTTGGCAAAGAGATACCTGTTTCGTTCAAAG
123148	19	23.973	NA	NA	19	5.08951	123148	NA	AATTCATATTCTAAAATTCTATTTTATTGATTTATAAGAATTACTTTTTCATTAAAATGTTCCAATTTTTTTTATTTTGTAT
94813	19	26.101	19	37.036	19	5.362	94813	94813	AATTCAGGAAATTACGGGTTTTTAGCAGTTCATTGCCAACTTTGGCGACAGTTTCTTTTAAGCCATCAGTATCTAAAACTGA
17085	19	28.829	NA	NA	19	5.81629	17085	NA	AATTCATGGGCATTGGCAAGAACTGCAGCCTTCCTTATCTCGGATTCTGTAGCATTTTCTTTCCCATAGGCAATGTTCTCAC
242450	19	35.178	NA	NA	19	6.95713	242450	NA	AATTCAGCCTTTAGAGTTGTCAACTTCTGGCATTTTGGCTTGTTTCTTCCATTTCCATTGGTGATCATCAATTCGAATCGCT
166158	19	36.116	NA	NA	19	6.86203	166158	NA	AATTCACATTGCGAAATCCCACTTTCGGTAGGGGTAATAAGGGTCTAAGTCTTCAATTTCCATCCTATCAAACCTATTTTTC
40379	19	40.431	NA	NA	19	7.69884	40379	NA	AATTCTTGCAGCTTCTCAAAAATCAGGAAAATGTTCTGATCTCTCTCATAAGAGCTAGACAGCAGTTGAAGCAGGAAATGCA
212697	19	43.243	NA	NA	19	8.45867	212697	NA	AATTCATAGCGATGAAACCCAAGGTTCTGGGGGTGACGACGTAGAGTCTCGACCAGCAAGAAAAACACCTTCAACCACACTG
113848	19	46.271	NA	NA	19	8.60367	113848	NA	AATTCATTACCTAGTCCATTGGAAAAGGACTCGAGAAAGTAAAGCTAGCTGGAGAGGAGATACAATCTTATAGCAATTTAAA
234874	19	49.548	19	59.668	19	9.16118	234874	234874	AATTCATGGAAGCCCTGGCTGCTGGTGCTGATGTTAGCATGATTGGGCAGTTTGGTGTTGGGTTTTACTCGGCCTACCTGGT
67272	19	50.8	NA	NA	19	9.46392	67272	NA	AATTCAGGGATTACAGATCAAGAACTTGATACCTTGTTCAAGTGAACATAAAAGGATAACTCAAGATGGGAATCTTTACCTT
97463	19	54.478	NA	NA	3	0.534987	NA	NA	AATTCAGCAGAAGTATGTCAAATAAAGGTTTTTCAAGCAAAAGTGAAGATGTTGCTAGCCCTGATGAGATCATGAATGAGGA
163368	19	57.169	NA	NA	19	16.8776	163368	NA	AATTCTTTCTTGGCTGCCTCCTGATCTTCTCCTTTGGTCGTCCATATCTTCCTTCCAAGTTCAAAGATCTATCAAACATAAT
18751	19	63.098	NA	NA	19	22.3803	18751	NA	AATTCTCAAAATGCTGGAGGTCGCCCAAGAAGGACCCATACAGGAGAGTATACGCCAGGCCTGGTTCGCAGGAATAGCTTTA
90465	19	66.27	NA	NA	19	23.8425	90465	NA	AATTCAGTATTGCAACCATAATAATATCATCACATTCCAAGACTGCCAATTGGGTCCCCTGATTTAAAAATGACCTCTGCAT
17551	19	68.17	NA	NA	19	23.5062	17551	NA	AATTCAGTTGCAGTGAACTGGGGTTCGCCCCACTATTTTTTTGATCGACAAAAGCAATATATTCATTAAATGAAAGAGCACT
244954	19	94.347	NA	NA	19	23.3183	244954	NA	AATTCGTATATGGGTACTCATAAACTCGACACAGAACCCCTAAAAGATCAAAAATTTTGAATTTTGCATAGAAATTTACACT
226504	19	96.021	NA	NA	19	22.9223	226504	NA	AATTCGTCGATAGCTTCATTAATATGGATGGCTACAACGACTACGGCAATGGTGATAACAAGGCCCTCGAAAGCCAACAAGG
189013	19	109.571	NA	NA	13	24.0948	NA	NA	AATTCTCATGGAAATTGAAATAATTTTTCGTGTTGCTATAAAAGTATTTGAATGAGTTAATTGGTTTTCTGATCCGGTGTCT
245305	19	109.975	NA	NA	13	24.021	NA	NA	AATTCATCAGGATGTTGAACCATTTTCTGTATTCCTTTGTCCAATGATCAGTCTTCTGCAGGGAGAACCTGTTCATGCTTGC
132225	19	110.765	NA	NA	13	23.6662	NA	NA	AATTCATGGTTCCGGGGAAAAATTGAACAATATGCAAAACAATGCTTTAGAGGTAGAGAAAGATGATGATAGCTCAATCTCA
94756	19	111.623	13	80.934	13	23.9458	NA	94756	AATTCGTATGAATATCTGTTGTGATGTTGGTCAAAATCTTCTATTCTATGGTTGAGAACTCACTGTGAAATTCTTACTTTTA
190174	19	112.139	NA	NA	13	24.0473	NA	NA	AATTCCGGTTTCCGCACACCCCAAGGTTCAAATTCTGCGTTAATTTTCTTATTTTGAGGAATGCATTTTTGATTCGTTCTTC
26298	NA	NA	19	0	19	0.357818	NA	26298	AATTCACAATGAATTTGGAAATATGGATATGTTGTTTTTCTGTGTCAAATTGATCATAGGCTTGATTGCCGAATAGAAGTGT
107989	NA	NA	19	0.27	19	0.228889	NA	107989	AATTCAGAAAATCACCAATGAACAAACAAATAGGGAAAAGAAAAAGCCAGAAAAGGAAGGACATTAAATAGCCTGTATTAGG
86129	NA	NA	19	2.608	19	0.548683	NA	86129	AATTCAGGTAATCCAGATCTTTATGGCTTTGATAATTTCGGTATCATTATCTATCTTTCCGTTTAGCTCAAATAGGAAGCAG
16335	NA	NA	19	5.583	19	1.25034	NA	16335	AATTCAGAGATTTTACCGTTCTCTGACAGCGAAATTCCGGGATGGACTCAAAGGTCTGGATTGCACGATCGGGCAAGCGGGC
100031	NA	NA	19	6.764	19	1.39177	NA	100031	AATTCAAGAAGGCGCTGAGCAGCAATGAAGCAATGGAGAATCTAGCAAGGAGGAGTGTAGAGAGGTCTACTGAACTCTACAA
175851	NA	NA	19	9.206	19	1.73174	NA	175851	AATTCACAAATAACAATGCCAAACAGATAAAACAAATCAAAACATTACAATATAAAGAAGATAAAGGAGATTTTTCCTAACA
195798	NA	NA	19	10.394	19	1.80696	NA	195798	AATTCAGGGTGAGGAGGAGCACGATGGCATCTCCGACAAGCCGTCCTCTGCTTCCTCCGATTCTCGCCATTGAGTGTAGCAC
120056	NA	NA	19	12.479	19	2.13911	NA	120056	AATTCACAAATGAGAACTACCATTCTTCTATTTCTGTAGCACTGTAGGGCACAAAATTAAGCATCTGTTATGCACATTAAAA
117999	NA	NA	19	20.563	19	3.34586	NA	117999	AATTCTCGTCAGCAGCTGACGCATTTCCTAGTAATTCCAAATTAGTAGATAAAATCACCCCACATGGTGCATCAATCTATAA
97496	NA	NA	19	25.799	19	3.84528	NA	97496	AATTCACATTCATGTATGAAGTTCCATTTCTGATTTGGACCTGAATGTTTATCTGAATTTCTATTTTGGTGTGAGACTAGTA
91685	NA	NA	19	35.367	19	5.36192	NA	91685	AATTCAGATATGAGGAATATAGACAACAAAAATGGTTTTTGCCAAACACTAGAGAGTTTTGTGCAGCATGCTGAGGTTGACA
247662	NA	NA	19	37.945	19	5.40589	NA	247662	AATTCTTCTGATGTGGCAATATTTTTGGCGCCTGAGACTTTACAATTGGCAGTTATGAAAACAGTAACTGAGACTTTGTACC
237808	NA	NA	19	39.202	19	5.08675	NA	237808	AATTCTCGTTGGTTTCTTCGTCCAGGCCAAGGACGACCCCATCAGGCAAGTGCTTTCCATTGGACTTGGCAATGACGCGCAT
58103	NA	NA	19	41.082	19	5.69241	NA	58103	AATTCATGCTAATTCTGTTCTAGTTTTTGGTTGCTGGTTAGTTGTGTCATGCATCTGTACACTCTTCAGCAATCACAAATTA
278398	NA	NA	19	50.097	19	7.1058	NA	278398	AATTCTTTGTATAGCCGTGATGTCTACAACTCGTCGAACAAGGGTTTTACCCCACCACCGTCACAACCCAAATCAAAATCCC
159317	NA	NA	19	52.286	19	7.51421	NA	159317	AATTCACAGGTCTCAGGTCTGAATTTGTCTGTCATAGACTACCTTCTTGCTAGTATGGCCACAAAAAAATTATTTTTCCACA
162541	NA	NA	19	53.315	19	7.76072	NA	162541	AATTCGGCTGAGCTTGGAAAAAACAACACAACTTCCTCCACTTTTCCTCAGTTTTCTAGCGAACCCAAAAAGCGTCCAAAAT
52650	NA	NA	19	53.873	19	7.80641	NA	52650	AATTCATTGAAACCCACAGTGAGGTACTTGATCGAAGAGGTTGGCATTAAGAAAAATGATTTAGGGAAAGTCGTGCAGTTAA
92731	NA	NA	19	56.665	19	9.70566	NA	92731	AATTCGGGTTTACAAAAAGGTTTAAAATTTTACCATTTTCAGAACACCCGCAACTCCAGAGTCCTTGACTGACGTCTTGTAC
89989	NA	NA	19	57.72	19	16.2963	NA	89989	AATTCGGAGCAGGAATGCAATCGATGATCGTTGATATGTTGTCCAATTTAAAGTTAAATCCATTGGCCAAGGAGTTTTTCCC
13945	NA	NA	19	58.24	19	10.5356	NA	13945	AATTCATCTTCCATGGGAAGTTCTATTAAAGAAATCATCATCATTGATGATACTCCTGAAAGTGAAGCTGATTCAACCACTG
27151	NA	NA	19	61.542	19	9.11106	NA	27151	AATTCTTTCATGGAATGTTCAAGGGGCCAATGACAGGGACAAAAGGAAGGTTATTAAAGCTTTGTTCAAGTCTCAAAAGGTG
238804	NA	NA	19	63.508	19	10.8111	NA	238804	AATTCTCTAAGTTGCATATTCAGGATTGGGTGGAAGAATTTGGGCAGCAGGATGAAGGGGCTGCTGATAACTGGGCAACTGC
292868	NA	NA	19	66.882	19	16.9155	NA	292868	AATTCATAGACAGGATTAAGATGTTAGAAGGAGAGCTTAAGTCGAACCCTTACTTTGGGGGTGAGACTTTGGGTTTTCTGGA
37225	NA	NA	19	69.758	19	22.5643	NA	37225	AATTCATGTTAAGTGTTTTAGCATCACTGAAATCATATCATGTTCCTTAATTATATTGTATTATTAGCTGATGACTTTATTT
77377	NA	NA	19	70.11	19	23.7023	NA	77377	AATTCTCCAAACTCGAATCTCAAAACGCCCAACTCAACTCCTCTCTTCAAGAACGACTCTCAGAGCTCGCCCAAATCCAAGC
